# Supplementary material for: Effects of medical and surgical treatment on vitamin D levels in obesity
Source: PLoS One. 2023 Dec 22;18(12):e0292780. doi: 10.1371/journal.pone.0292780 (PMC10745143; doi:10.1371/journal.pone.0292780)
Supplement: S1 File — (XLSX) [file pone.0292780.s005.xlsx]

## Sheet: BASUN_Baseline
ID	Treatment	Cat_treatment	Gender	Age_base	Height	Weight_base	BMI_base	Married/Cohabitation	Schoolyears	CompletedSecSchool	Smoking	SmokingCat	Saltin-Grimby Physical activity	CatSGPAL	NumberofMeds_base	VitD_base	Ca_base	S_25OH_base	S_PTH_base	Jon_Ca_base
0001	Medicinsk behandling	3	2	28	170	130.6	45.2	1	12	1			2	2	0	0	0	31		1.24
0002	Medicinsk behandling	3	2	25	152	85	36.8	0	9	0					6	0	0	25	4.65	1.1
0003	Medicinsk behandling	3	2	50	170	125	43.3	1	12	1					3	0	0	48	3.55	1.23
0004	Medicinsk behandling	3	2	50	165	100.5	36.9	0	12	1			2	2	2	0	0	63	2.32	1.31
0005	SG	2	1	40	185	152	44.4	1	9	0			1	1	2	0	0	62	3.8	1.24
0007	Medicinsk behandling	3	2	54	168	96	34	1	12	1	2	0	2	2	8	0	0	38	2.54	1.17
0008	Medicinsk behandling	3	2	33	168	126.5	44.8	1	14	1	2	0	2	2	3	0	0	41	2.91
0009	Gastric bypass	1	2	49	159	135	53.4	1	14	1	2	0	1	1	4	0	0	61	5.12	1.23
0010	Gastric bypass	1	1	24	173	128	42.8	1	11	0	3	0	1	1	0	0	0	37	3.3	1.23
0011	Medicinsk behandling	3	2	56	158	99	39.7	0	12	1	3	0	1	1	2	0	0	34	5.6	1.2
0012	Medicinsk behandling	3	2	18	163.5	111.5	41.7	0	14	1	2	0	1	1	1	0	0	52	2.35	1.19
0013	Medicinsk behandling	3	2	32	164	107.6	40	0	14	1	2	0			0	0	0	38	4.71	1.22
0014	Medicinsk behandling	3	2	53	156	89.5	36.8								1	0	0	54		1.18
0015	Sleeve gastrectomy	2	2	37	173	137.5	45.9								4	0	0	38	3.22	1.24
0016	Medicinsk behandling	3	1	67	179	119.6	37.3	1	12	1	2	0	2	2	8	0	0	52	2.66	1.2
0017	Gastric bypass	1	2	40	164	113	42	0	11	0	2	0	2	2	1	0	0	37	3.54	1.24
0019	Medicinsk behandling	3	1	54	184	124.5	36.8	1	12	1	1	1	1	1	5	0	0	60	2.71	1.26
0020	Gastric bypass	1	1	53	169.5	124	43.2	1	12	1	3	0	1	1	5	1	0	66		1.13
0021	Medicinsk behandling	3	2	40	168	121.6	43.1		9	0	3	0	2	2	0	0	0	53	6.28	1.23
0022	Medicinsk behandling	3	2	71	159	120	47.5	1	12	1	3	0			0	0	0	81	3.81	1.17
0023	Medicinsk behandling	3	1	50	175	136.3	44.5	1	11	0	3	0	3	3	0	0	0	79	4.88	1.21
0024	Medicinsk behandling	3	2	32	163	97.4	36.7	1	14	1	3	0	2	2	0	0	0	67	2.56	1.24
0025	Medicinsk behandling	3	2	54	169	111	38.9	0	14	1	3	0	2	2	0	0	0	37	4.72	1.21
0026	Sleeve gastrectomy	2	2	32	159	107	42.3	1	11	0	3	0	2	2	0	0	0	13	4.32	1.26
0028	Medicinsk behandling	3	1	34	181	126	38.5	1	14	1	3	0	2	2	0	0	0	48	4.45	1.16
0029	Gastric bypass	1	2	53	158	163	65.3	0	12	1			1	1	0	1	0	84	4.69	1.19
0030	Medicinsk behandling	3	2	46	162	95	36.2	1	14	1			2	2	0	0	0	90	4.79	1.22
0031	Gastric bypass	1	2	50	165	130.6	48								0	0	0	38	3.01	1.23
0032	Medicinsk behandling	3	1	66	181	134	40.9	1	14	1			1	1	0	0	0	35	2.39	1.16
0033	Medicinsk behandling	3	1	69	186	119.5	34.5	1					2	2	0	0	0	52	8.09	1.19
0034	Sleeve gastrectomy	2	2	51	167	121.4	43.5	1	9	0			2	2	0	0	0	80	7.03	1.17
0036	Gastric bypass	1	2	40	164	106.2	39.5	1	12	1			1	1	0	0	0	60	3.13	1.21
0037	Medicinsk behandling	3	1	25	188	165	46.7						2	2	0	0	0	52	4.82	1.27
0038	Sleeve gastrectomy	2	2	56	161	125.4	48.4	1	14	1			1	1	0	0	0	71	2.53	1.21
0039	Gastric bypass	1	2	39	170	121	41.9						2	2	0	0	0	60	2.75	1.31
0040	Medicinsk behandling	3	1	72	171	131.2	44.9	1	14	1			1	1	0	1	1	54	6.25	1.14
0041	Medicinsk behandling	3	2	63	175	125	40.8	1	14	1			2	2	0	0	0	45	5.46	1.18
0042	Gastric bypass	1	1	57	190	132.1	36.6								0	0	0	71	3.26	1.22
0043	Gastric bypass	1	2	42	165	116	42.6	1	12	1			2	2	0			32	5.51	1.23
0044	Medicinsk behandling	3	2	52	156.5	105	42.9	0	12	1			2	2	0	0	0	70	5.29	1.16
0045	Gastric bypass	1	2	37	172	123.6	41.8						1	1	0	1	0	52	3.85	1.24
0046	Gastric bypass	1	2	28	165	115	42.2	1	9	0			2	2	0	0	0	39	7.9	1.22
0047	Gastric bypass	1	2	48	160	106	41.4	1	12	1			1	1	0	0	0	78	2.5	1.18
0048	Medicinsk behandling	3	2	50	171	117.8	40.3						2	2	10	1	1	58	12	1.26
0049	Gastric bypass	1	2	46	168	112	39.7	0	14	1			1	1	0			39	6	1.23
0050	Gastric bypass	1	2	36	157	92	37.3	1	12	1			2	2	1	0	0	20
0051	Gastric bypass	1	1	53	182	150	45.3	1	14	1			1	1	4	0	0	58	2.48	1.17
0052	Gastric bypass	1	2	46	160	107.2	41.9	1	14	1			1	1	0	0	0	61	5.36	1.23
0053	Medicinsk behandling	3	2	21	169	130.8	45.8	1	12	1					0			50	6.62	1.22
0054	Sleeve gastrectomy	2	1	26	194	169.2	45								1	0	0	45	5.11	1.24
0056	Gastric bypass	1	2	38	160	106	41.4	0	12	1			2	2	2	0	0	60	5.04	1.21
0057	Medicinsk behandling	3	2	52	173	109	36.4	0	12	1			2	2	3	0	0	57	4.16	1.15
0058	Medicinsk behandling	3	2	20	163	110	41.4	0	9	0			2	2	2	0	0	47	2.33	1.24
0059	Medicinsk behandling	3	2	57	159	153.2	60.6	0	14	1			2	2	5	0	0	52	5.59	1.23
0061	Gastric bypass	1	2	26	163	108	40.6	1	12	1			1	1	4	0	0	56	2.29	1.2
0062	Sleeve gastrectomy	2	1	28	185	182	53.2	1	12	1			1	1	0	0	0	32	8.48	1.23
0063	Gastric bypass	1	2	23	163	116	43.7	1	12	1			1	1	0	0	0	14	4.75	1.19
0064	Medicinsk behandling	3	2	32	162	104.3	39.7		14	1			1	1	1	1	0	38	4.46	1.23
0065	Medicinsk behandling	3	2	46	161	107	41.3	1	14	1			1	1	5	0	0	40	6.55	1.24
0067	Medicinsk behandling	3	1	46	179	133.5	41.7	0	12	1			1	1	0	0	0	45	4.21	1.2
0068	Gastric bypass	1	1	22	183.5	133.5	39.6	1	12	1	2	0	1	1	3	0	0	71	3.17	1.22
0069	Gastric bypass	1	2	49	162	114	43.4	1					1	1	4	0	0	81	3.11
0070	Medicinsk behandling	3	1	54	184	126	37.2	1	12	1	1	1	1	1	7	0	0	65	3.7
0071	Medicinsk behandling	3	2	33	170.5	106.9	36.8	0	14	1					4	0	0	65	3.44	1.26
0072	Medicinsk behandling	3	1	72	183	135.3	40.4		14	1	1	1	2	2	2	0	0	64	4.72	1.16
0073	Medicinsk behandling	3	2	71	167	130.7	46.9	1			1	1	2	2	12	0	0	64	4.28	1.2
0074	Gastric bypass	1	1	33	172	135.4	45.8	1	12	1	3	0	1	1	1	0	0	60	5.42	1.21
0075	Gastric bypass	1	1	44	183	160	47.8	1			1	1	2	2	1	0	0	47	7.62	1.23
0076	Gastric bypass	1	1	51	182	131	39.5						1	1	5	0	0	51	5.58	1.19
0079	Gastric bypass	1	2	45	161	117	45.1	0	9	0			1	1	7	0	0	46	2.72	1.15
0080	Sleeve gastrectomy	2	2	24	171	125	42.7	0	14	1			2	2	3	0	0	68	2.48	1.28
0081	Medicinsk behandling	3	1	21	175	117	38.2	0	14	1	2	0	1	1	2	0	0	80	5.14	1.25
0082	Medicinsk behandling	3	2	68	162	104	39.6	0	14	1	3	0	2	2	6	0	0	57	7.35	1.2
0083	Medicinsk behandling	3	2	50	172	102	34.5	1	11	0	3	0	1	1	2	0	0	34	6.22	1.17
0084	Medicinsk behandling	3	1	50	176.5	145	46.5	0	11	0	2	0	3	3	3	0	0	90	3.03	1.18
0086	Medicinsk behandling	3	1	75	180	114	35.2	0	12	1	3	0	2	2	9	0	0	80	6.6	1.19
0087	Sleeve gastrectomy	2	2	55	163	110.6	41.6								0	0	0	76	4.42	1.19
0088	Medicinsk behandling	3	1	59	175	123.8	40.4	0	12	1	2	0	1	1	4	0	0	78	4.07	1.27
0089	Medicinsk behandling	3	2	39	164	128.3	47.7								0	0	0	66	5.17	1.26
0091	Sleeve gastrectomy	2	2	56	169	100	35	1	11	0	2	0	2	2	0	0	0	32	3.26	1.22
0093	Medicinsk behandling	3	1	50	175	122	39.8	1	12	1	2	0	1	1	5	0	0	54	8.29	1.2
0094	Medicinsk behandling	3	2	53	170	106	36.7		14	1	3	0	2	2	0	0	0	70	2.19	1.24
0095	Medicinsk behandling	3	2	44	158	101.7	40.7	1	12	1	3	0	1	1	0	0	0	74	3.98	1.29
0096	Medicinsk behandling	3	1	53	174	126	41.6	1	12	1	3	0	2	2	2	0	0			1.25
0097	Medicinsk behandling	3	2	31	172	117.5	39.7	1	12	1	3	0	2	2	2	0	0	56	5.13	1.21
0098	Medicinsk behandling	3	2	57	155	91.1	37.9	0	11	0	1	1	2	2	0	0	0	63	6.24
0099	Medicinsk behandling	3	1	62	176	140	45.2	1	11	0	3	0	2	2	6	0	0	42	9.01	1.25
0100	Medicinsk behandling	3	2	42	165	112.2	41.2	1	14	1	3	0	2	2	3	0	0	51	7.24
0101	Gastric bypass	1	2	39	156	99	40.7								0	0	0	79	5.43	1.25
0102	Medicinsk behandling	3	1	44	186	140	40.5	1	14	1	2	0	3	3	3	0	0	29	5.58	1.22
0103	Medicinsk behandling	3	1	68	162	117.4	44.7	0	14	1	3	0	3	3	7	0	0	41	4.87	1.18
0105	Gastric bypass	1	2	58	165	110	40.4	0	11	0	3	0	1	1	3	0	0	66	5.85	1.3
0106	Medicinsk behandling	3	1	48	180.5	130.9	40.2	0	11	0	3	0	2	2	4	0	0	86	3.5	1.15
0107	Medicinsk behandling	3	2	38	165	93.2	34.2	1	14	1	3	0	1	1	6	0	0	87	4.69	1.21
0108	Medicinsk behandling	3	2	52	164.5	121.5	44.9	1	9	0	2	0	1	1	2	1	1	54	8.76	1.31
0109	Medicinsk behandling	3	1	66	180	149.2	46	0	9	0	2	0	1	1	3	0	0	34	6.18	1.26
0110	Medicinsk behandling	3	1	53	169	125.9	44.1		12	1	3	0	1	1	5	0	0	72	5.44	1.21
0111	Gastric bypass	1	2	48	156	113	46.4		12	1	3	0	2	2	2	0	0	44	12.9	1.29
0112	Sleeve gastrectomy	2	2	41	165	111.4	40.9						2	2	4	0	0	53	4.41	1.2
0113	Medicinsk behandling	3	2	52	161	104.7	40.4	1			3	0	2	2	0	0	0	78	6.94	1.24
0114	Gastric bypass	1	2	51	170	136	47.1	1	11	0	3	0	2	2	2	0	0	58	3.76	1.2
0115	Medicinsk behandling	3	1	72	170	115	39.8								6	1	0	64	2.23	1.24
0116	Medicinsk behandling	3	2	53	162	120.6	46	1	12	1	2	0	2	2	0			76	4.66	1.25
0117	Medicinsk behandling	3	1	29	180.5	115	35.3	1	12	1	2	0	2	2	0	1	0	46	2.6	1.24
0118	Gastric bypass	1	2	50	163	122	45.9	1	14	1	3	0	2	2	0	0	0	63	3.04
0119	Medicinsk behandling	3	1	58	190	146	40.4	1	14	1	3	0	1	1	2	0	0	45	3	1.24
0120	Gastric bypass	1	2	46	165	139	51.1	1	11	0	2	0	2	2	6	0	0	58	5.19	1.24
0121	Medicinsk behandling	3	2	50	173	139.2	46.5	1			3	0			5	1	0	41	3.58	1.21
0122	Gastric bypass	1	2	27	157.5	100	40.3	0	11	0	3	0	1	1	0	0	0	66	2.46	1.26
0123	Sleeve gastrectomy	2	2	60	159	105	41.5	1	9	0	2	0	1	1	7	1	0	67	4.74	1.18
0124	Medicinsk behandling	3	2	49	173	130.3	43.5	1	11	0	3	0	1	1	4	0	0	61	3.31	1.23
0126	Gastric bypass	1	2	59	156	122.7	50.4	1	11	0	1	1	2	2	2	0	0	45	5.32	1.23
0127	Medicinsk behandling	3	2	67	169	133.2	46.6	1	11	0	2	0	2	2	4	1	1	110	9.89	1.24
0128	Gastric bypass	1	2	49	158	101	40.5	0	14	1	3	0	3	3	4	0	0	82	4.92	1.22
0129	Gastric bypass	1	1	39	185	140	40.9	0	14	1	2	0	1	1	1	0	0	96	12.5	1.18
0130	Medicinsk behandling	3	2	43	170.5	127.2	43.8	1	11	0	3	0	2	2	0	0	0	54	6.96	1.25
0131	Medicinsk behandling	3	2	34	178.5	135.3	42.5	1	12	1	3	0	1	1	0	0	0	66	3.82	1.21
0132	Medicinsk behandling	3	2	61	168	117.1	41.5	1	11	0	3	0	2	2	5	1	0	47	9.47	1.18
0133	Sleeve gastrectomy	2	2	37	163	120	45.2	1	14	1	3	0	3	3	9	0	0	66	4.1	1.24
0134	Medicinsk behandling	3	2	50	148	94.3	43.1	1	14	1	3	0	1	1	4	0	0	33	2.69	1.24
0135	Gastric bypass	1	2	44	164	109	40.5	1	14	1	2	0	1	1	5	0	0	57	3.55	1.22
0136	Sleeve gastrectomy	2	2	55	157	96.6	39.2	1			3	0	2	2	6	0	0	56	3.7	1.23
0137	Gastric bypass	1	2	41	158.8	97.3	38.6	1	12	1	3	0	2	2	1	0	0	32	3.08	1.19
0140	Gastric bypass	1	1	55	173	137	45.8	1	12	1	3	0	2	2	4	0	0	64	3.59	1.23
0141	Medicinsk behandling	3	1	63	167	118.6	42.5	1	11	0	3	0	2	2	6	0	0	58	6.79	1.2
0142	Medicinsk behandling	3	2	56	159	90	35.6	1	9	0	3	0	2	2	8	0	0	74	10.2	1.24
0143	Gastric bypass	1	2	48	164	98.3	36.5						1	1	2	0	0	43	4.02	1.21
0144	Gastric bypass	1	2	39	168	118	41.8	1	9	0	3	0	2	2	0	0	0	88	2.96	1.16
0145	Medicinsk behandling	3	1	44	178.5	104.5	32.8	1	14	1	2	0	2	2	1	0	0	82	3.76	1.21
0146	Medicinsk behandling	3	2	57	165	133	48.9	1	12	1	2	0	4	3	4	0	0	31	3.21	1.23
0149	Gastric bypass	1	2	54	180	150	46.3	1	9	0	3	0	2	2	7	1	1	80	4.25	1.26
0150	Sleeve gastrectomy	2	2	44	165	116	42.6	1			2	0	2	2	3	0	0
0151	Gastric bypass	1	2	45	171	122	41.7						2	2	1	0	0	67	3.59	1.21
0152	Gastric bypass	1	1	43	176	136	43.9	1	9	0	1	1	2	2	0	0	0	38	5.6	1.28
0153	Gastric bypass	1	1	59	182	140.9	42.5	1	12	1			1	1	6	0	0	37	7.29	1.24
0154	Gastric bypass	1	2	55	160	111.5	43.6								8	0	0	39	7.96	1.23
0155	Sleeve gastrectomy	2	2	22	163	120	45.2	1	12	1	3	0			2	0	0	38	3.41	1.25
0156	Medicinsk behandling	3	2	30	166	111	40.3	0	12	1	2	0			0	0	0	79	2.64	1.21
0157	Gastric bypass	1	2	45	163	105	39.5	1	11	0	2	0			8	0	0	69	4.59	1.29
0158	Sleeve gastrectomy	2	2	43	164	106.3	39.5	1	14	1	3	0	1	1	1	0	0	59	2.18	1.24
0160	Sleeve gastrectomy	2	2	36	171	170	58.1	1	11	0	3	0	1	1	10	1	0	59	3.48	1.22
0161	Sleeve gastrectomy	2	2	31	160	134	52.3	1	14	1	2	0	2	2	2	0	0	42	2.84	1.25
0162	Gastric bypass	1	2	22	164	113	42	1			3	0	2	2	0	0	0	88	2.26	1.21
0163	Medicinsk behandling	3	2	45	169.5	131.4	45.7	1	14	1	2	0	1	1	2	0	0	80	3.98	1.21
0164	Sleeve gastrectomy	2	2	39	164	126	46.8	0	9	0	1	1	2	2	0	0	0	43	8.51	1.23
0165	Medicinsk behandling	3	2	55	157	100	40.6	1	12	1	2	0	2	2	2	0	0	106	3.94	1.19
0166	Medicinsk behandling	3	2	54	178	108	34.1	1	12	1	2	0	2	2	3	0	0	67	3.84	1.01
0167	Gastric bypass	1	2	29	171	107.7	36.8	0	14	1	2	0	2	2	0	0	0	50	5.31	1.15
0168	Medicinsk behandling	3	1	52	175	122	39.8	0	9	0	2	0	1	1	0			29	6.86	1.21
0169	Gastric bypass	1	2	49	168	132.6	47	1	11	0	3	0	1	1	1	0	0	33	7.78	1.22
0170	Sleeve gastrectomy	2	2	38	170	146	50.5	1	11	0	3	0	2	2	5	0	0	21	4.84	1.24
0171	Gastric bypass	1	2	51	174	122.8	40.6	0	14	1	3	0	1	1	0	0	0	55	5.22	1.34
0172	Medicinsk behandling	3	2	39	172	97.1	32.8	1	14	1	2	0	1	1	2	0	0	46	3.67	1.21
0173	Gastric bypass	1	2	54	169	115	40.3	0	14	1	3	0	1	1	3	0	0	74	6.4	1.23
0174	Gastric bypass	1	1	56	175	119.2	38.9	0	12	1	2	0	1	1	8	0	0	37	3.96	1.23
0175	Gastric bypass	1	2	35	177	132.4	42.3	1	12	1	1	1	3	3	8	1	0	115	3.27	1.21
0177	Sleeve gastrectomy	2	2	49	165	117	43	1	9	0	3	0	1	1	5	0	0	71	3.58	1.23
0178	Medicinsk behandling	3	1	50	184	146.8	43.4	1	12	1	2	0	3	3	2	0	0	46	2.38	1.26
0179	Gastric bypass	1	2	23	176	128.6	41.5								2	0	0	77	2.6	1.18
0180	Gastric bypass	1	2	62	180	114	35.2								10	0	0	21	5.22	1.21
0181	Gastric bypass	1	1	47	183	138.6	41.4	1	12	1	2	0	2	2	2	0	0	26	7.1	1.18
0182	Sleeve gastrectomy	2	2	57	156	89.3	36.7	0	12	1	3	0	4	3	2	0	0	36	5.31	1.24
0183	Gastric bypass	1	2	27	160	104	40.6	1	9	0	2	0	2	2	2	0	0	65	1.84	1.21
0184	Gastric bypass	1	2	31	161	118	45.5	1	14	1	2	0	1	1	0	0	0	50	6.72	1.2
0185	Medicinsk behandling	3	2	26	157	98	39.8	0	12	1	3	0	1	1	0	1	0	52	2.82	1.2
0186	Medicinsk behandling	3	2	70	161	91.9	35.5	1	9	0					5	0	0	69	5.02	1.16
0187	Gastric bypass	1	2	45	171	117.5	40.2	1	11	0	3	0	2	2	0	0	0	83	2.85	1.24
0188	Medicinsk behandling	3	1	65	170	130.4	45.1	0	14	1	3	0	1	1	5			25	4.37	1.17
0189	Medicinsk behandling	3	2	42	174.8	137.3	44.9	1	14	1	3	0	2	2	3	0	0	40	18.8	1.2
0190	Medicinsk behandling	3	2	59	165	104.1	38.2	1	12	1	3	0	1	1	7	0	0	31	5.07	1.23
0191	Sleeve gastrectomy	2	2	47	164	121.5	45.2								0	0	0	33	5.86	1.22
0192	Gastric bypass	1	2	50	164	128	47.6	0	14	1	3	0	3	3	0			59	5.09	1.17
0193	Gastric bypass	1	2	32	172	119.6	40.4	0	14	1	2	0	1	1	0	0	0	43	4.3	1.28
0194	Medicinsk behandling	3	1	25	185	139.6	40.8	1	11	0	2	0	2	2	0	0	0	40	4.11	1.18
0195	Medicinsk behandling	3	2	20	170	112.6	39	0	12	1	3	0	4	3	0	0	0	39	4.65	1.21
0196	Sleeve gastrectomy	2	2	25	160	123	48	1	9	0	3	0	2	2	3	0	0	51	4.75	1.24
0197	Medicinsk behandling	3	2	35	175	141	46						1	1	0	0	0	65	4.51	1.17
0198	Gastric bypass	1	2	44	168	126	44.6	1	11	0	3	0	2	2	4	0	0	52	2.75	1.19
0199	Gastric bypass	1	1	28	183.5	176	52.3	0	12	1	1	1	2	2	0	0	0	23	2.24	1.2
0202	Medicinsk behandling	3	1	63	190	138.6	38.4	1	14	1	2	0			5	0	0	39	4.58
0203	Medicinsk behandling	3	2	57	168	116.5	41.3	1	9	0	1	1	1	1	7	0	0	48	4.78	1.16
0205	Medicinsk behandling	3	2	36	163	113.9	42.9	1	12	1	2	0	1	1	0	0	0	42	9.88	1.17
0206	Sleeve gastrectomy	2	1	46	188	140	39.6	1	14	1	2	0	2	2	2	0	0	53	6.64
0207	Sleeve gastrectomy	2	2	50	178	100	31.6	1	9	0	3	0	1	1	10	1	0	85	2.12	1.14
0208	Gastric bypass	1	2	25	163	129.2	48.6	1	14	1	3	0	2	2	0	0	0	36	7.64	1.2
0209	Sleeve gastrectomy	2	2	55	173	131.1	43.8	1	14	1	2	0	3	3	4	0	0	50	4.05	1.18
0210	Gastric bypass	1	1	54	182	128.1	38.7								4	0	0	56	3.27	1.22
0211	Medicinsk behandling	3	1	67	186	142.3	41.1	1	14	1	3	0	3	3	2	0	0	74	2.39	1.23
0212	Gastric bypass	1	2	45	170	115	39.8	1	14	1	2	0	1	1	5	0	0	77	2.45	1.31
0213	Sleeve gastrectomy	2	2	34	166	116	42.1	0	9	0	3	0	1	1	5	0	0	63	5.31	1.21
0214	Sleeve gastrectomy	2	2	22	164	96.7	36	0	12	1	2	0	2	2	1	0	0	68	3	1.23
0215	Sleeve gastrectomy	2	2	28	168	105	37.2								4	0	0	59	1.83	1.23
0216	Sleeve gastrectomy	2	1	49	170	140	48.4	1	14	1	3	0	2	2	2	0	0	54	2.73	1.14
0217	Medicinsk behandling	3	2	59	158	101	40.5	0	11	0	3	0	2	2	0			37	4.35	1.23
0218	Gastric bypass	1	2	49	176	156	50.4								6	0	0	46	6	1.17
0219	Gastric bypass	1	2	59	166	118.6	43	1	14	1	3	0	1	1	7	0	0	25	8.71	1.26
0220	Sleeve gastrectomy	2	2	50	162.5	124	47	1	9	0	3	0			8	1	0	61	5.88	1.17
0221	Gastric bypass	1	1	51	178	120	37.9				2	0	2	2	4	0	0	67	3.73	1.19
0222	Gastric bypass	1	1	33	172	132	44.6	0	14	1	2	0	2	2	3	0	0	39	5.39	1.26
0225	Gastric bypass	1	2	46	155	93	38.7	1	14	1	3	0	2	2	5	0	0	30	3.4	1.22
0226	Sleeve gastrectomy	2	2	23	165	132.7	48.7	1	12	1	3	0	1	1	0	0	0	39	4.23	1.35
0227	Sleeve gastrectomy	2	2	42	175	147.2	48.1	1	14	1	3	0	3	3	3	0	0	55	3.98	1.24
0228	Medicinsk behandling	3	2	20	178	110.5	34.9	1	11	0	3	0	3	3	0	0	0	63	2.1	1.21
0229	Sleeve gastrectomy	2	1	25	183	148	44.2	1	14	1	2	0	2	2	1			75	2.89	1.25
0230	Medicinsk behandling	3	1	49	180	127.6	39.4	1	9	0	3	0	2	2	0	0	0	46	5	1.22
0231	Medicinsk behandling	3	2	45	165	107.1	39.3	1	14	1	2	0	2	2	0	1	0	105	2.74	1.23
0232	Gastric bypass	1	2	48	170	128.8	44.6								2	0	0	63	6.51	1.18
0233	Gastric bypass	1	2	31	169	115	40.3	1	11	0	3	0	1	1	0	0	0	60	2.72	1.19
0234	Medicinsk behandling	3	1	54	191	200.9	55.1	1	14	1	1	1	3	3	3	0	0	53	3.19	1.26
0237	Medicinsk behandling	3	1	52	182	129.5	39.1	1	11	0	3	0	2	2	5	0	0	29	2.69	1.23
0238	Medicinsk behandling	3	2	22	170	121.3	42	1	14	1	1	1	1	1	0	0	0	41	4.97	1.2
0239	Sleeve gastrectomy	2	2	33	162	101	38.5	1	12	1	2	0	1	1	3	1	0	77	3.77	1.18
0240	Medicinsk behandling	3	2	35	162	107.3	40.9	1	12	1	3	0			1	0	0	50	3.76	1.27
0241	Gastric bypass	1	2	37	169	130	45.5	1	12	1	2	0	1	1	2	0	0	44	5.44	1.13
0242	Medicinsk behandling	3	2	37	175	124.8	40.8				1	1	3	3	3	0	0	61	4.77	1.26
0243	Gastric bypass	1	2	43	166	115	41.7	1	12	1	2	0	1	1	6	1	0	131	2.78	1.27
0244	Gastric bypass	1	1	25	165	122	44.8	0	14	1	2	0	1	1	2	0	0	51	3.98	1.17
0245	Sleeve gastrectomy	2	2	31	160	105	41	1	12	1	3	0	2	2	0	1	0	77	5.29	1.19
0247	Sleeve gastrectomy	2	1	51	179	132	41.2	1	14	1	3	0	2	2	3	0	0	37	5.85	1.23
0248	Gastric bypass	1	2	43	168	112.5	39.9	1	11	0	3	0	2	2	1	0	0	34	5.15	1.19
0249	Gastric bypass	1	2	29	173	142.9	47.7	0	9	0	2	0	1	1	3	0	0	52	4.9	1.18
0250	Gastric bypass	1	2	38	169	104	36.4	0	14	1	3	0	2	2	3	0	0	67	4.66	1.22
0251	Sleeve gastrectomy	2	1	51	166	115	41.7	0	9	0	3	0	2	2	5	0	0	37	5.96	1.22
0252	Gastric bypass	1	2	44	169	108.5	38	1			2	0	2	2	2	0	0	50	8.1	1.16
0253	Gastric bypass	1	2	43	162	107.5	41	0	14	1	3	0	4	3	6	0	0	58	2.98	1.15
0254	Sleeve gastrectomy	2	1	38	176	133.7	43.2	1	12	1	3	0	2	2	0	0	0	33	7.83	1.19
0255	Gastric bypass	1	1	50	181	138	42.1	0	12	1	1	1	1	1	0	0	0	52	5	1.18
0256	Medicinsk behandling	3	2	42	155	84.3	35.1	1	11	0	3	0	2	2	3	1	0	31	4.24	1.2
0258	Gastric bypass	1	2	55	160	100	39.1	1	14	1	3	0	2	2	3	0	0	34	6.12	1.34
0259	Sleeve gastrectomy	2	1	27	168.5	127	44.7						2	2	1	1	0	86	4.22	1.16
0260	Medicinsk behandling	3	2	27	163	122.1	46								2	0	0	35	5.7	1.17
0261	Gastric bypass	1	2	20	155	93.5	38.9	1	12	1	1	1	1	1	0	0	0	21	3.42
0263	Gastric bypass	1	2	26	165	123.6	45.4	0	11	0	3	0	2	2	0	0	0	40	3.7	1.22
0264	Gastric bypass	1	1	34	180	143	44.1	1	14	1	3	0	1	1	2	0	0	68	2.79	1.26
0265	Gastric bypass	1	2	30	162	108.8	41.5	0	9	0	2	0	2	2	1	0	0	42	3.04	1.16
0266	Sleeve gastrectomy	2	1	39	194	134	35.6	1	12	1	2	0	2	2	6	0	0	46	4.63	1.26
0268	Medicinsk behandling	3	2	53	162	101.2	38.6	1	9	0	3	0	2	2	5	1	0	58	5.47	1.18
0269	Medicinsk behandling	3	1	63	185	163.3	47.7	1	12	1	3	0	1	1	2	0	0	23	5.49	1.21
0270	Medicinsk behandling	3	2	45	171	113	38.6	1	12	1	3	0	1	1	2	0	0	42	4.33	1.11
0271	Gastric bypass	1	2	27	153	95	40.6	1	14	1	3	0	2	2	1	0	0	59	5.05	1.23
0272	Gastric bypass	1	2	58	168	123	43.6	1	11	0	3	0	2	2	1	0	0	36	6.54	1.2
0273	Sleeve gastrectomy	2	2	26	172	130.5	44.1	1	12	1	3	0	1	1	0	0	0	104	3.89	1.21
0274	Medicinsk behandling	3	2	33	165	114.4	42	0	14	1	1	1	1	1	4	0	0	49	3.22	1.18
0275	Medicinsk behandling	3	2	36	154	87.5	36.9	1	14	1	2	0	2	2	0			34	5.65	1.24
0276	Gastric bypass	1	2	31	157	101	41	1	14	1	3	0	2	2	2	0	0	25	7.49	1.24
0277	Medicinsk behandling	3	2	68	170	128.9	44.6	1	9	0	3	0	1	1	7	0	0	44	3.59	1.22
0278	Medicinsk behandling	3	2	47	164	155.2	57.7	1	14	1	2	0	3	3	3	0	0	17	4.46	1.28
0279	Gastric bypass	1	2	47	170	119	41.2	1	12	1	3	0	1	1	13	0	0	21	6.11	1.14
0281	Gastric bypass	1	2	24	163	130	48.9	1	12	1	3	0	3	3	0	1	0	47	3.69	1.27
0282	Sleeve gastrectomy	2	2	40	174	123.8	40.9	1	12	1	3	0			2	0	0	38	6.04
0283	Medicinsk behandling	3	2	33	166	130	47.2	1	9	0	2	0	2	2	2	1	0	74	6.47	1.25
0284	Medicinsk behandling	3	2	45	161	95	36.6	0	11	0	2	0	2	2	6	0	0	35	4.34	1.18
0285	Medicinsk behandling	3	2	47	164	95	35.3	0			2	0	1	1	1	0	0	40	7.18	1.21
0286	Medicinsk behandling	3	2	32	167	116	41.6	1	12	1	2	0	2	2	0			53	2.09	1.22
0287	Gastric bypass	1	2	47	166	119.5	43.4	1	11	0	3	0	1	1	1	0	0	48	4.93	1.19
0289	Medicinsk behandling	3	1	67	168	109	38.6	0	12	1	2	0	1	1	8	0	0	40	2.43	1.23
0290	Medicinsk behandling	3	2	37	165	99	36.4	1	12	1	2	0	2	2	5	0	0	57	9.19	1.21
0291	Gastric bypass	1	2	37	165	120.7	44.3	1	12	1	2	0	1	1	2	0	0	91	3.86	1.2
0292	Gastric bypass	1	2	59	147	91.4	42.3								7	0	0	82	5.76
0293	Gastric bypass	1	2	41	173	120.8	40.4	0	14	1	3	0	2	2	3	0	0	50	2.07	1.16
0295	Gastric bypass	1	1	31	180	133	41	1	14	1	2	0	1	1	0	0	0	52	3.05	1.19
0296	Gastric bypass	1	2	49	165	121	44.4	0	12	1	3	0	1	1	3	0	0	53	4.59	1.26
0297	Medicinsk behandling	3	1	40	174.5	129	42.4	1	11	0	1	1	2	2	0	0	0	58	2.8	1.21
0298	Gastric bypass	1	2	60	159	100	39.6	0	12	1	3	0	1	1	5	0	0	71	3.71	1.22
0299	Gastric bypass	1	2	51	155	95.1	39.6	0	12	1	3	0	2	2	3	0	0	46	4.29	1.37
0300	Gastric bypass	1	2	38	157	100	40.6	0	14	1	2	0	2	2	0	0	0	51	1.77	1.2
0301	Medicinsk behandling	3	2	75	154	110	46.4	0	14	1	3	0	2	2	6	0	0	62	5.1	1.19
0302	Gastric bypass	1	2	51	160	93	36.3	1	14	1	2	0	1	1	0	0	0	29	5.57	1.18
0303	Gastric bypass	1	2	45	173	113	37.8	0	14	1	2	0	3	3	4	0	0	50	2.14
0305	Medicinsk behandling	3	2	58	172	110	37.2								2			29	6.73	1.23
0306	Gastric bypass	3	1	40	180	128.9	39.8	0	14	1	2	0	1	1	2	0	1	69	4.66	1.18
0307	Gastric bypass	1	2	34	168	113	40	1	12	1	1	1	2	2	0	0	0	12	4.09	1.24
0308	Gastric bypass	1	2	41	171	121	41.4	1	9	0			1	1	3	0	0	25	5.93	1.2
0309	Gastric bypass	1	2	39	172	119	40.2	0			3	0	2	2	0			34	3.25	1.23
0310	Gastric bypass	1	1	45	179	135	42.1	1			2	0	2	2	1	0	0	34	5.55	1.21
0311	Gastric bypass	1	2	61	159	103.7	41								0	1	0	46	5	1.23
0312	Gastric bypass	1	2	20	163	110	41.4	1	14	1	3	0	2	2	0	0	0	25	3.61	1.25
0313	Gastric bypass	1	2	51	162	102.5	39.1	1	14	1	3	0	2	2	1	0	0	43	4.32	1.31
0314	Medicinsk behandling	3	1	43	177	124	39.6	1	14	1	2	0	2	2	2	0	0	34	7.44	1.15
0315	Medicinsk behandling	3	2	49	168	100	35.4	0	12	1	3	0	1	1	2	0	0	42	4.06	1.27
0316	Medicinsk behandling	3	2	51	183.5	124	36.8	0	14	1	3	0	1	1	5	0	0	32	7.76	1.27
0317	Gastric bypass	1	1	38	190	150	41.6								5	0	0	50	2.49	1.19
0318	Medicinsk behandling	3	2	37	173	120	40.1	1	12	1	2	0	3	3	2	0	0	24	4.82	1.25
0319	Medicinsk behandling	3	2	31	166	111.7	40.5								6	0	0	44	4.19	1.2
0320	Medicinsk behandling	3	2	60	162	114	43.4	0	12	1			2	2	11	1	1	87	5.6	1.21
0321	Medicinsk behandling	3	1	46	170	117	40.5	0	14	1	3	0	1	1	0	0	0	38	9.07	1.22
0322	Gastric bypass	1	2	57	167	119	42.7	1	14	1	2	0	2	2	1	0	0	48	4.57	1.24
0323	Gastric bypass	1	1	51	178	119	37.6	1	12	1	2	0	1	1	0	0	0	52	2.3	1.27
0324	Gastric bypass	1	2	42	156	96	39.4	1	14	1	3	0	1	1	3	0	0	61	4.34	1.24
0326	Gastric bypass	1	2	20	168.6	125.6	44.2	1	14	1	3	0	2	2	0	0	0	17	3.41	1.21
0327	Gastric bypass	1	1	45	186	155	44.8	1	12	1	3	0	3	3	0	0	0	40	2.77	1.26
0328	Sleeve gastrectomy	2	2	33	170.5	121.1	41.7	1	9	0	3	0	1	1	2	0	0	93	5.07	1.23
0329	Medicinsk behandling	3	2	31	159	135	53.4	1	12	1	3	0	2	2	0	0	0	21	4.67	1.19
0330	Medicinsk behandling	3		25	180	112	34.6	1	14	1	3	0	2	2	4	0	0	28	7.65	1.18
0331	Gastric bypass	1	2	61	172	130.4	44.1	1	9	0	2	0	1	1	6	0	0	45	14.9	1.22
0332	Gastric bypass	1	1	55	178	115	36.3								3	0	0	78	1.22	1.2
0333	Gastric bypass	1	1	35	193	185	49.7		9	0	3	0	1	1	1	0	0	44	9.78	1.2
0334	Sleeve gastrectomy	2	2	39	170	151	52.2	1	12	1			2	2	2	0	0	26	4.63	1.27
0335	Medicinsk behandling	3	2	50	169	117.1	41	1	9	0	2	0	2	2	4	0	0	42	2.99	1.19
0336	Sleeve gastrectomy	2	2	38	173	137	45.8	0	12	1	2	0	1	1	0	0	0	76	2.89	1.24
0337	Sleeve gastrectomy	2	2	52	166	119	43.2								4	0	0	56	5.14	1.25
0338	Sleeve gastrectomy	2	2	41	174	143	47.2								0	0	0	40	7.2	1.2
0341	Medicinsk behandling	3	2	45	169	105	36.8								0	0	0	27	3.9	1.25
0342	Medicinsk behandling	3	1	49	181	180	54.9	1	12	1	3	0	2	2	3	1	0	60	5.21
0343	Medicinsk behandling	3	2	65	160	109	42.6		12	1	3	0	1	1	0	0	0	39	8.77	1.22
0344	Gastric bypass	1	2	35	165	125	45.9	1	14	1	3	0	1	1	0			53	4.35	1.26
0345	Gastric bypass	1	2	28	174	127.5	42.1	1	9	0	3	0	2	2	1			46	4.26	1.27
0346	Sleeve gastrectomy	2	2	43	170	156.1	54	1			1	1	1	1	4	1	0	60	2.74	1.19
0347	Sleeve gastrectomy	2	2	37	151	94	41.2								0	0	0	46	5.84	1.21
0349	Medicinsk behandling	3	1	50	188	162.5	46	1	11	0	2	0	1	1	6	1	0	90	2.43	1.21
0350	Gastric bypass	1	2	29	166	111	40.3	0	14	1	3	0	3	3	0	0	0	56	4.41	1.16
0351	Gastric bypass	1	2	35	167	127	45.5	1	14	1	3	0	1	1	2	0	0	31	6.72	1.23
0352	Medicinsk behandling	3	2	60	164	101	37.6		14	1	3	0	1	1	4			48	6.99	1.21
0353	Gastric bypass	1	2	49	165	120	44.1	1	14	1	3	0	1	1	5	0	0	58	3.67	1.2
0354	Medicinsk behandling	3	1	41	190	143.4	39.7	1	11	0	1	1	1	1	2	0	0	58	5.18	1.21
0355	Gastric bypass	1	2	33	175	127	41.5	1	12	1	3	0	1	1	1	0	0	46	5.4	1.23
0356	Medicinsk behandling	3	2	28	160	103	40.2	1	12	1	3	0	2	2	2	0	0	99	2.59	1.23
0357	Medicinsk behandling	3	2	32	170	140	48.4	1	14	1	2	0	2	2	1	0	0	33	4.5	1.2
0359	Medicinsk behandling	3	2	43	158.5	92.1	36.7	0	11	0	3	0	1	1	8	0	0	46	4.32	1.28
0360	Medicinsk behandling	3		22	167.4	120	42.8	1	9	0	3	0	1	1	0			58	4.64	1.38
0361	Sleeve gastrectomy	2	2	50	168	117	41.5	1	14	1	3	0	1	1	0	0	0	57	5.83	1.21
0362	Medicinsk behandling	3	2	54	162	110	41.9	0			2	0	1	1	2	0	0	29	6.06
0363	Sleeve gastrectomy	2	2	59	166	103	37.4	1	11	0	3	0	3	3	2	0	0	47	2.82	1.18
0364	Gastric bypass	1	2	23	167	127	45.5	1	12	1	3	0	2	2	1	0	0	49	4.97	1.22
0365	Gastric bypass	1	2	47	158	92	36.9								5	1	0	63	3.57	1.15
0367	Gastric bypass	1	2	49	167	135	48.4	1	12	1	2	0	1	1	0	0	0	30	5.74	1.18
0368	Gastric bypass	1	2	40	176	130	42	1	11	0	1	1	2	2	0	0	0	73	3.37
0369	Medicinsk behandling	3	2	64	157	102	41.4	1	11	0	2	0	2	2	5	0	0	19	4.31	1.14
0370	Medicinsk behandling	3	2	51	157	100	40.6	1	12	1	3	0	1	1	5	0	0	44	4.71	1.22
0371	Medicinsk behandling	3	2	21	172	123	41.6	1	14	1	2	0	3	3	3	0	0	37	3.08	1.22
0372	Medicinsk behandling	3	2	53	162	101	38.5	1	14	1	3	0	1	1	3	0	0	48	4.64	1.17
0373	Medicinsk behandling	3	2	65	158	89	35.7		14	1	3	0	1	1	0			34	6.18	1.27
0374	Medicinsk behandling	3	2	27	152	89.9	38.9	1	11	0	3	0	2	2	3	0	0	57	3.95	1.17
0375	Gastric bypass	1	1	54	175	108	35.3	1	14	1	3	0	1	1	4			67	3.05	1.25
0376	Medicinsk behandling	3	2	38	169	106.5	37.3	1	9	0	2	0	1	1	0	0	0	54	4.26	1.2
0379	Sleeve gastrectomy	2	2	54	168	113	40	1	11	0	2	0	1	1	5	0	0	61	7.84	1.25
0380	Medicinsk behandling	3	1	36	179	128	39.9	0	14	1	2	0	1	1	0			68	4.94	1.19
0382	Gastric bypass	1	1	34	162	171	65.2	0	14	1	2	0	1	1	0	0	0	20	5.01	1.15
0383	Sleeve gastrectomy	2	1	57	179	112	35	0	12	1	3	0	2	2	0	0	0	70	5.09	1.21
0384	Medicinsk behandling	3	2	48	163.5	108.3	40.5	0	14	1	3	0	1	1	0	0	0	25	6.75	1.2
0385	Medicinsk behandling	3	2	35	160	90	35.2	1	12	1	2	0	1	1	3	0	0	39	6.18	1.19
0387	Gastric bypass	1	2	43	171	118	40.4	1	12	1	2	0	2	2	0	1	0	75	3.57	1.22
0390	Gastric bypass	1	2	50	170	127	43.9	1	9	0	2	0	2	2	2			45	2.44	1.25
0391	Medicinsk behandling	3	2	48	173.5	125	41.5	1	12	1	3	0			3	0	0	52	10.3	1.2
0392	Sleeve gastrectomy	2	1	49	180	132.3	40.8	1	12	1	3	0	2	2	2	0	0	40	3.1	1.26
0393	Gastric bypass	1	2	36	167	100	35.9								0	0	0	53	4.13	1.27
0394	Gastric bypass	1	2	54	171	136	46.5	0	14	1	2	0	2	2	0			68	3.36	1.2
0395	Sleeve gastrectomy	2	1	41	188	130	36.8	1	14	1	2	0	1	1	0	0	0	35	6.25	1.16
0396	Gastric bypass	1	2	49	157	101	41	1	14	1	2	0	1	1	4	0	0	25	7.37	1.2
0397	Medicinsk behandling	3	2	65	164	150	55.8								11	0	0	37	6.06	1.25
0398	Gastric bypass	1	2	58	159	92	36.4	0	14	1	3	0	4	3	3	0	0	65	1.16
0399	Sleeve gastrectomy	2	2	50	168	112	39.7	0	14	1	3	0	1	1	4	0	0	65	4.85	1.21
0400	Sleeve gastrectomy	2	2	57	180	125	38.6	1	9	0	3	0	1	1	5	0	0	43	4.59	1.21
0401	Gastric bypass	1	2	31	155	105	43.7	1	9	0	2	0	2	2	0	0	0	40	4.37	1.25
0402	Gastric bypass	1	2	62	153	95.1	40.6		12	1	2	0	2	2	5	0	0	71	5.06	1.21
0404	Sleeve gastrectomy	2	2	37	172	140	47.3	1	11	0	2	0	2	2	0	0	0	13	7.93	1.24
0405	Gastric bypass	1	1	60	183	120	35.8						1	1	7			21	5.8	1.22
0406	Sleeve gastrectomy	2	2	44	163	104	39.1	1	14	1	3	0	1	1	8	0	0	43	4.98	1.23
0407	Medicinsk behandling	3	1	68	171	160	54.7								5	0	0	35	9.01	1.23
0409	Sleeve gastrectomy	2	2	24	179	130	40.6	1	14	1	3	0	2	2	1	0	0	20	6.28	1.21
0410	Medicinsk behandling	3	1	61	178	126	39.8	1			3	0	1	1	15	0	0	51	6.81	1.25
0411	Sleeve gastrectomy	2	2	27	168	126.3	44.7						2	2	1	1	0	45	4.14	1.22
0412	Medicinsk behandling	3	2	73	181	140	42.7	1	12	1	3	0	2	2	4			52	4.03	1.24
0413	Sleeve gastrectomy	2	2	31	168	118	41.8	0	14	1	1	1	2	2	0	0	0	30	4.77	1.23
0414	Sleeve gastrectomy	2	2	36	158	109	43.7								7	0	0	38	2.81	1.27
0415	Medicinsk behandling	3	2	38	158	101.5	40.7	0	11	0	3	0	2	2	2	0	0	57	3.48	1.19
0416	Gastric bypass	1	2	56	176	120	38.7	1	11	0	3	0	2	2	4	0	0	63	3.99	1.2
0417	Sleeve gastrectomy	2	2	56	160	110	43	1	12	1	1	1	2	2	3	0	0	61	3.79	1.18
0419	Gastric bypass	1	2	53	163	125	47	0			3	0	2	2	3	0	0	61	3.12	1.13
0420	Gastric bypass	1	2	34	166	125	45.4	1	12	1	3	0	2	2	1	0	0	43	5.06	1.27
0421	Medicinsk behandling	3	2	45	169	108.3	37.9	0	11	0	3	0	3	3	8	1	1	44	7.71	1.23
0422	Medicinsk behandling	3	2	74	164	98	36.4	1	12	1	3	0	3	3	1	0	0	32	8.21	1.17
0423	Gastric bypass	1	2	19	178	145.5	45.9	1	12	1	1	1	3	3	0	0	0	26	2.68	1.29
0425	Gastric bypass	1	2	58	162	105	40	0	11	0			2	2	1	0	0	40	5.17	1.18
0426	Gastric bypass	1	1	59	180	123.4	38.1	0	12	1	1	1	2	2	8	0	0	31	6	1.16
0427	Medicinsk behandling	3	1	43	188	144	40.7	1	12	1	2	0	3	3	5	0	0	20	5.75	1.23
0428	Medicinsk behandling	3	2	64	161	136	52.5	1	11	0	3	0	2	2	12	0	1	33	8.12	1.23
0430	Gastric bypass	1	2	52	163	112	42.2	0	14	1	3	0	2	2	3	0	0	59	7.16	1.21
0431	Gastric bypass	1	1	49	180	132	40.7	1	14	1	2	0	2	2	0	0	0	26	3.03	1.19
0432	Sleeve gastrectomy	2	1	36	172	133	45	1			3	0	1	1	2	0	0	57	4.02	1.21
0433	Sleeve gastrectomy	2	1	35	180	129	39.8	1	12	1	3	0	2	2	0	0	0	29	6.85
0434	Gastric bypass	1	1	30	181	134	40.9	0	14	1	2	0	1	1	1	0	0	30	4.93	1.23
0435	Sleeve gastrectomy	2	2	22	173	120	40.1	1	12	1	2	0	2	2	0			25	2.04	1.24
0437	Medicinsk behandling	3	2	50	167	101	36.2	0	12	1	3	0	1	1	4	0	0	55	6.33	1.18
0438	Sleeve gastrectomy	2	2	55	161	105	40.5	1	14	1			2	2	10	0	0	56	3.5	1.21
0439	Sleeve gastrectomy	2	2	40	170	114.6	39.7	1	14	1			1	1	1			44	3.96
0440	Gastric bypass	1	2	28	166	112.4	40.8						1	1	0			29	2.68	1.2
0441	Gastric bypass	1	2	19	170.5	113.7	39.1	0	14	1			3	3	0	0	0	41	2.94	1.21
0442	Medicinsk behandling	3	1	63	178	134	42.3	1	14	1			2	2	0			40	6.13	1.25
0443	Gastric bypass	1	2	49	172	122	41.2	0	12	1			3	3	2	0	0	41	5.46	1.28
0444	Medicinsk behandling	3	1	38	181	117	35.7	0	12	1			1	1	0	0	0	25	3.83	1.19
0445	Gastric bypass	1	2	43	175	125	40.8	1	14	1			2	2	1	0	0	34	2.56	1.23
0446	Gastric bypass	1	2	18	160	107	41.8	1	12	1			1	1	3	0	0	47	1.72	1.28
0447	Medicinsk behandling	3	2	43	157	87.4	35.5	1	12	1			1	1	0	0	0	26	5.52	1.18
0448	Medicinsk behandling	3	2	23	155	100	41.6	0	14	1			1	1	0	0	0	27	3.55
0449	Gastric bypass	1	2	29	169	114	39.9	1					1	1	2	0	0	39	4.54	1.22
0452	Gastric bypass	1	2	32	175	121.4	39.6	0	12	1			1	1	3	0	0	14	7.85	1.23
0453	Gastric bypass	1	2	35	163	124	46.7	0	9	0			2	2	4	0	0	21	4.16
0454	Sleeve gastrectomy	2	2	22	169	112	39.2	1	12	1			1	1	1	0	0	46	6.55	1.25
0455	Sleeve gastrectomy	2	2	32	162	105.9	40.4	1	14	1			1	1	1	0	0	29	4.16	1.23
0457	Gastric bypass	1	2	30	161	124	47.8	1	14	1			2	2	0			31	3.22	1.23
0458	Medicinsk behandling	3	1	44	184	166	49	1	12	1			2	2	2	0	0	33	3.1
0459	Medicinsk behandling	3	1	61	180	125	38.6	1	14	1					11	1	1	79	5.64	1.23
0460	Gastric bypass	1	2	43	170	121	41.9						1	1	6			50	5.89	1.2
0461	Medicinsk behandling	3	2	48	172	106	35.8	1	14	1			1	1	0	0	0	99	1.19	1.22
0462	Gastric bypass	1	1	59	180	136.2	42	1	12	1			2	2	6	0	0	65	3.83	1.17
0463	Gastric bypass	1	1	57	182	139	42	0	9	0			2	2	3	0	0	72	4.95	1.2
0465	Gastric bypass	1	2	52	162	112	42.7	0	14	1			2	2	0	0	1	38	4.77	1.19
0466	Medicinsk behandling	3	2	41	161	101	39						1	1	0			15	6.76	1.22
0467	Medicinsk behandling	3	1	67	187	138.5	39.6	0	12	1			2	2	7	0	0	38	9.84	1.23
0468	Medicinsk behandling	3	2	60	164	100	37.2	1	12	1			1	1	6	0	0	75	9.14	1.17
0469	Gastric bypass	1	2	24	184	151	44.6	1	12	1			2	2	1	0	0	39	2.44	1.2
0470	Gastric bypass	1	1	45	183	155	46.3	1	11	0			1	1	4			33	5.14	1.23
0471	Sleeve gastrectomy	2	1	37	185	129	37.7	1	12	1			1	1	0	0	0	37	4.74	1.23
0473	Medicinsk behandling	3	2	43	172	103	34.8	0					2	2	0			92	3.39	1.3
0474	Medicinsk behandling	3	2	52	168	116	41.1	0	9	0			2	2	0			76	3.36	1.27
0475	Gastric bypass	1	2	60	174	138	45.6						2	2	10	1	1	86	6.65
0476	Gastric bypass	1	2	46	173	124	41.4								7	0	0	65	2.36
0478	Gastric bypass	1	1	52	180	168.5	52								6			40	5.79	1.2
0479	Medicinsk behandling	3	2	69	169	106	37.1	1	12	1			1	1	5	1	1	78	4.88	1.27
0480	Medicinsk behandling	3	2	65	171	114	39						2	2	3	0	0	49	9.28	1.2
0481	Gastric bypass	1	1	51	172	124	41.9	1	12	1			1	1	0			54	4.45	1.25
0482	Medicinsk behandling	3	2	72	175	108.6	35.5	0	12	1			2	2	2	0	0	46	7.05	1.28
0483	Gastric bypass	1	2	35	176	124	40	1	9	0					0			49	3.91	1.18
0484	Medicinsk behandling	3	2	42	158	120	48.1		12	1			2	2	4	0	1	46	4.67	1.19
0485	Medicinsk behandling	3	2	36	170	114	39.4	0	14	1			2	2	0	0	0	72	1.9	1.18
0486	Gastric bypass	1	2	48	155	105	43.7	1	11	0			1	1	2			50	6.9	1.23
0487	Sleeve gastrectomy	2	2	29	165	125	45.9	0	11	0			2	2	1	0	0	56	4.19	1.16
0488	Medicinsk behandling	3	2	62	162	120	45.7		14	1			1	1	0	0	0	53	9.04	1.2
0489	Medicinsk behandling	3	2	43	157	97	39.4	0	12	1			2	2	4	0	0	68	2.76	1.22
0490	Sleeve gastrectomy	2	1	62	180	140	43.2	0	12	1			2	2	6	0	0	59	5.83	1.21
0491	Medicinsk behandling	3	2	37	164	118	43.9	1	14	1			2	2	1	1	0	46	3.27	1.25
0492	Medicinsk behandling	3	2	58	160	107	41.8								6	0	0	68	9.93	1.2
0493	Sleeve gastrectomy	2	2	33	165	134.8	49.5	1	14	1			2	2	7	0	0	30	9.34	1.23
0494	Gastric bypass	1	1	53	174	135	44.6	1	12	1			3	3	1	0	0	33	10.8	1.18
0495	Medicinsk behandling	3	2	69	164	100.4	37.3	1	11	0			1	1	15			68	4.82	1.23
0496	Medicinsk behandling	3	1	26	178	148	46.7								0			16	9.08	1.18
0497	Gastric bypass	1	1	61	196.5	140	36.3						2	2	12	0	0	48	4.33	1.22
0498	Sleeve gastrectomy	2	2	32	167	103.9	37.3	1	12	1			1	1	7	0	0	75	2.65	1.19
0499	Medicinsk behandling	3	2	32	165	112	41.1	1	14	1			2	2	0	1	0	50	3.73	1.28
0501	Medicinsk behandling	3	2	37	172	116.5	39.4	1	14	1			2	2	5	0	0	55	3.09	1.23
0502	Medicinsk behandling	3	1	60	179	130	40.6						2	2	4	0	0	62	2.3	1.21
0503	Medicinsk behandling	3	2	23	165	110	40.4	0	11	0			1	1	8	0	0	41	2.47	1.26
0504	Gastric bypass	1	1	48	181	155.1	47.3	0	14	1			1	1	0			38	3.1	1.27
0505	Sleeve gastrectomy	2	2	41	167	101	36.2	0	9	0			1	1	11	1	0	82	2.43	1.23
0507	Medicinsk behandling	3	2	65	156	91	37.4	0	12	1					5	0	0	112	1.83	1.22
0509	Medicinsk behandling	3	2	65	162	108	41.2	1	12	1			2	2	8	0	0	49	4.26	1.23
0510	Gastric bypass	1	1	37	193	159	42.7	0	11	0			1	1	3	0	0	43	3.17	1.22
0511	Gastric bypass	1	2	30	171	158	54						1	1	5	0	0	57	6.44	1.21
0512	Gastric bypass	1	2	30	176	146.5	47.3						1	1	2	0	0	26	3.79	1.23
0513	Gastric bypass	1	2	39	168	141	50	1	12	1			2	2	11	0	0	37	3.86	1.18
0514	Gastric bypass	1	2	57	166	123	44.6		14	1					5	0	0	37	5.37	1.23
0515	Gastric bypass	1	2	50	169	103	36.1	1	12	1			2	2	1	0	0	54	5.31	1.17
0516	Medicinsk behandling	3	2	46	162	97.9	37.3	1	14	1			1	1	0	0	0	137	3.44	1.25
0517	Gastric bypass	1	2	54	166	115	41.7	1	9	0			1	1	0	0	0	52	3.74	1.24
0518	Medicinsk behandling	3	1	39	180	150	46.3	0	12	1			1	1	1	0	0	31	8.03	1.25
0519	Gastric bypass	1	2	28	156	87	35.7	0	12	1			1	1	0			61	3.49	1.23
0520	Sleeve gastrectomy	2	2	36	165	109	40	1	14	1			2	2	0	0	0	110	2.82	1.18
0522	Sleeve gastrectomy	2	2	46	166.5	143	51.6	0	14	1			1	1	0	0	0	45	8.08	1.23
0523	Sleeve gastrectomy	2	1	59	169	136.2	47.7						2	2	9	0	0	40	8.11	1.17
0524	Medicinsk behandling	3	2	52	175	111	36.2	0	12	1			2	2	1	0	0	96	1.9	1.18
0525	Medicinsk behandling	3	1	29	187	145.5	41.6	1	9	0			1	1	0	0	0	40	3.78	1.21
0526	Gastric bypass	1	1	57	184	152	44.9		11	0			2	2	3	0	0	85	4.38	1.21
0527	Sleeve gastrectomy	2	2	26	169	124	43.4	1	12	1			1	1	2	0	0	54	2.97	1.18
0528	Gastric bypass	1	2	50	166	102	37	0	14	1	2	0	2	2	1	0	0	36	7.63	1.13
0529	Medicinsk behandling	3	2	48	156	90.5	37.2	1	14	1			2	2	5	0	0	19	4.26	1.27
0530	Sleeve gastrectomy	2	1	50	185	140	40.9	0	12	1			1	1	8	0	0	53	4.56	1.15
0531	Gastric bypass	1	1	53	180	130	40.1	1	14	1	3	0	1	1	1	0	0	32	4.57	1.17
0535	Gastric bypass	1	2	48	168	114.9	40.7		14	1	2	0	2	2	0			56	3.5	1.19
0537	Sleeve gastrectomy	2	2	36	160	125.3	48.9	1	12	1	2	0	2	2	3	0	0	49	4.8
0538	Gastric bypass	1	2	28	177	131	41.8				3	0	1	1	2	0	0	53	3.54	1.17
0539	Medicinsk behandling	3	2	55	168	102	36.1	1	14	1	2	0	1	1	6	0	0	56	3.41	1.17
0540	Gastric bypass	1	1	36	193	149	40	1	14	1	3	0	1	1	0	0	0	62	2.57	1.17
0542	Medicinsk behandling	3	2	52	166	156.3	56.7	1	14	1	3	0	2	2	5	0	0	48	6.49	1.27
0544	Medicinsk behandling	3	2	41	166	100	36.3	1	12	1	3	0	2	2	1	0	0	30	4.05	1.22
0545	Gastric bypass	1	2	40	166	108	39.2	1	12	1			1	1	8	0	0	77	5.14	1.24
0547	Sleeve gastrectomy	2	2	53	166	109	39.6	0	9	0	2	0	2	2	13	0	0	98	9.91	1.18
0548	Medicinsk behandling	3	1	37	181.5	145	44	0	12	1	1	1			2	0	0	81	4.11	1.06
0549	Medicinsk behandling	3	1	35	188	153	43.3								0	0	0	41	4.87	1.22
0550	Gastric bypass	1	1	55	181	131	40	1	11	0	3	0	1	1	0			38	9.08	1.2
0551	Gastric bypass	1	2	60	162	100	38.1	1	12	1	2	0	2	2	4	0	0	78	3.53
0552	Gastric bypass	1	2	40	168	115	40.7	1	14	1	2	0	2	2	0	0	0	49	3.46	1.28
0553	Medicinsk behandling	3	2	62	170	114.1	39.5	0	14	1					0	0	0	62	4.25	1.21
0554	Gastric bypass	1	2	54	173	144	48.1	1	12	1	2	0	2	2	0			73	4.27	1.25
0555	Gastric bypass	1	2	23	159	108	42.7	0	12	1	2	0			0			61	5.21	1.24
0556	Gastric bypass	1	2	45	164	110	40.9	1	9	0	2	0	2	2	0			48	3.06	1.21
0557	Medicinsk behandling	3	1	42	193	158	42.4	1	11	0	1	1	1	1	4	0	0	45	2.86	1.25
0558	Gastric bypass	1	2	48	185	131.2	38.3	1	14	1	2	0	1	1	7	0	0	84	3.44	1.18
0559	Medicinsk behandling	3	2	26	176	132	42.6	1	11	0	2	0	2	2	0			55	4.08	1.19
0561	Medicinsk behandling	3	2	59	167	102	36.6	0	14	1	2	0	1	1	8	0	0	51	3.68	1.24
0562	Medicinsk behandling	3	2	40	170	116	40.1	0	14	1	3	0	1	1	0	0	0	60	3.84	1.22
0563	Gastric bypass	1	2	19	171	138	47.2	1	12	1			1	1	0			47	2.22	1.31
0564	Medicinsk behandling	3	2	49	169.5	116	40.4	1	12	1	2	0	1	1	1	0	0	83	5.11
0565	Gastric bypass	1	1	18	177	137	43.7								1	0	0	31	4.84	1.17
0566	Medicinsk behandling	3	1	38	183	191	57	1	12	1	2	0	1	1	0	0	0	65	6.74	1.24
0567	Medicinsk behandling	3	1	45	175	135	44.1	0	14	1	2	0	1	1	1	0	0	27	5.34	1.2
0568	Medicinsk behandling	3	1	68	182	130	39.2	1	12	1	3	0	2	2	14			80	2.33	1.23
0570	Gastric bypass	1	2	34	180	130	40.1	1	9	0			1	1	6	0	0	59	7.65	1.17
0571	Medicinsk behandling	3	2	53	158	100.1	40.1	1	14	1	2	0	3	3	9	0	0	63	2.11	1.22
0573	Medicinsk behandling	3	1	71	181	120.8	36.9	1	14	1	2	0	2	2	4	0	0	49	5.1	1.27
0574	Medicinsk behandling	3	2	65	167	120	43	1	14	1	3	0	2	2	0			66	7.75	1.24
0575	Gastric bypass	1	1	29	183	153	45.7	0	12	1	3	0	1	1	0	0	0	30	3.14
0576	Gastric bypass	1	2	52	167	120	43	1	9	0	2	0	2	2	4	0	0	92	2.25	1.24
0578	Gastric bypass	1	2	47	168.5	121.6	42.8	1	12	1	2	0	1	1	0	0	0	39	5.3	1.26
0579	Gastric bypass	1	2	33	168	115	40.7	1	12	1	2	0	2	2	1	0	0			1.13
0580	Gastric bypass	1	2	51	167	110.7	39.7								6	1	0	105	5.19	1.31
0581	Gastric bypass	1	2	54	168	137	48.5	1	11	0	2	0	1	1	4	0	0	77	3.73	1.27
0582	Gastric bypass	1	2	49	160	117.2	45.8	0	9	0	3	0	1	1	1	0	1	98	4.2	1.2
0584	Sleeve gastrectomy	2	2	41	162	92.8	35.4	0	12	1	1	1	1	1	4	0	0	61	5.84	1.22
0585	Gastric bypass	1	1	49	181	122	37.2	0	11	0	3	0	2	2	0			13	3.07	1.24
0586	Sleeve gastrectomy	2	2	27	165	123	45.2	1	9	0	2	0	1	1	0	0	0	16	4.8	1.25
0587	Gastric bypass	1	2	32	162.5	110.3	41.8	1	11	0	3	0	1	1	4	0	0	70	12.6	1.28
0588	Sleeve gastrectomy	2	2	36	168	107.4	38.1	0	12	1	3	0	1	1	3	0	0	70	3.49	1.21
0589	Medicinsk behandling	3	1	54	179	122	38.1	1	12	1	2	0	2	2	0	0	0	48	3.34	1.28
0590	Sleeve gastrectomy	2	2	52	166	112.1	40.7	1	14	1	3	0	1	1	0			21	2.94	1.15
0591	Medicinsk behandling	3	2	57	157	91	36.9	1	14	1	3	0	2	2	3			75	2.31	1.23
0594	Medicinsk behandling	3	2	55	166	99	35.9								5	0	0	56	3.66	1.19
0595	Medicinsk behandling	3	2	58	162	118	45	1	12	1	2	0	2	2	3	1	0	81	7.82
0597	Medicinsk behandling	3	2	50	171	121	41.4		12	1	3	0	2	2	0	0	0	46	2.24	1.23
0599	Sleeve gastrectomy	2	2	45	158	99	39.7	1	12	1	1	1			7	0	1	64	3.13	1.24
0600	Medicinsk behandling	3	2	47	169	104	36.4	1	14	1	3	0	1	1	7	0	0	78	4.22	1.17
0601	Medicinsk behandling	3	2	57	161	95.5	36.8	1			2	0	2	2	6	0	0	54	5.81	1.33
0602	Gastric bypass	1	2	22	165	135	49.6	0	9	0	3	0	1	1	0	0	0	38	4.6	1.16
0603	Medicinsk behandling	3	1	51	167	125	44.8	0	12	1	1	1	2	2	2	0	0	53	5.13	1.16
0604	Medicinsk behandling	3	2	48	164	101	37.6	1	14	1	2	0	1	1	0	0	0	43	5.94	1.22
0605	Medicinsk behandling	3	2	53	163	113	42.5	1	12	1	3	0	2	2	7	0	0	52	3.25	1.27
0606	Medicinsk behandling	3	1	68	171	123	42.1	1	12	1	3	0	2	2	4	0	0	77	3.12	1.18
0607	Gastric bypass	1	2	32	168	116	41.1	1	11	0	2	0	2	2	0	0	0	38	4.46	1.19
0608	Medicinsk behandling	3	2	52	156	115.5	47.5	1	12	1	2	0	1	1	0					1.24
0609	Medicinsk behandling	3	2	61	171	109	37.3	1	12	1	2	0	2	2	4	0	0	93	3.26	1.23
0611	Gastric bypass	1	1	44	173	153.5	51.3	0	9	0	3	0	1	1	0			43	4.23	1.23
0612	Medicinsk behandling	3	2	40	175.2	119.2	38.8						1	1	2	0	0	66	2.73	1.2
0614	Medicinsk behandling	3	2	34	168	111	39.3	0	12	1	2	0	2	2	6	0	0	75	1.36	1.21
0615	Medicinsk behandling	3	2	46	150	86	38.2	1	9	0	3	0	1	1	5	0	0	45	6.66	1.22
0616	Gastric bypass	1	2	39	165	110	40.4	1	14	1	3	0	3	3	10	1	0	102	5.29
0617	Medicinsk behandling	3	2	56	165	101.3	37.2	0	14	1	3	0	2	2	9	1	1	108	2.74	1.26
0618	Medicinsk behandling	3	2	28	176	106.4	34.3								1	0	0	80	1.64	1.22
0621	Sleeve gastrectomy	2	1	33	190	230	63.7	0	12	1			2	2	0	0	0	36	7.73	1.23
0623	Sleeve gastrectomy	2	2	54	161	106.3	41	1	9	0	3	0	1	1	2	0	0	45	5.92	1.22
0624	Sleeve gastrectomy	2	2	23	164	117.3	43.6		12	1	3	0			1	0	0	41	3.1	1.18
0625	Gastric bypass	1	2	40	166	127	46.1	0	11	0	3	0	2	2	3	0	0	51	6.15	1.16
0626	Medicinsk behandling	3	2	51	164	97.8	36.4	1	12	1	2	0	1	1	1	0	0	91	3.18	1.23
0627	Medicinsk behandling	3	1	53	170	157.7	54.6	0	12	1	3	0	2	2	3	0	0	19	6.5
0629	Gastric bypass	1	2	35	166	128	46.5						2	2	2	0	0	56	2.88	1.28
0630	Gastric bypass	1	2	43	169.8	117.7	40.8	0	12	1	3	0	1	1	1	0	0	44	3.04	1.17
0631	Sleeve gastrectomy	2	2	18	162	98	37.3	1	14	1	1	1	2	2	0			61	1.63	1.19
0632	Sleeve gastrectomy	2	2	35	155.5	95.85	39.6	1	12	1	1	1	2	2	0	0	0	66	3.54	1.18
0633	Gastric bypass	1	2	58	174	106	35	1	9	0	2	0			2	0	0	65	1.88	1.18
0634	Gastric bypass	1	2	31	160	132	51.6	0	12	1	2	0	1	1	0	0	0	50	5.84	1.25
0635	Medicinsk behandling	3	2	37	167	102	36.6	1			2	0			2	0	0	63	5.35	1.23
0636	Sleeve gastrectomy	2	2	40	165	112	41.1	1	12	1	3	0	2	2	4	0	0	45	2.68	1.2
0637	Gastric bypass	1	2	31	158.5	93.5	37.2		12	1	2	0	3	3	0	0	0	54	3.2	1.26
0638	Medicinsk behandling	3	2	27	165	117	43	1	12	1	3	0	1	1	2	0	0	29	6.55	1.2
0640	Medicinsk behandling	3	2	64	154	91	38.4	1	14	1	3	0			4	0	0	62	6.91	1.32
0641	Gastric bypass	1	1	53	178	123	38.8	1	14	1	3	0	1	1	6	0	0	72	2.52	1.21
0642	Medicinsk behandling	3	2	72	168	104	36.8	1	12	1	1	1	1	1	16	0	0	60	2.87	1.27
0643	Gastric bypass	1	2	54	162.5	109	41.3	1	11	0	2	0	2	2	5	0	0	59	5.1	1.29
0644	Sleeve gastrectomy	2	2	53	173	120.4	40.2	1	14	1	1	1	1	1	0	0	0	78	2.25	1.25
0645	Medicinsk behandling	3	1	44	187	140	40	0	9	0	2	0	1	1	0	0	0	46	7.04	1.23
0646	Gastric bypass	1	2	57	169	122	42.7	1	14	1	3	0			0			37	9.78
0647	Medicinsk behandling	3	2	43	167	107.8	38.7	1	12	1	3	0	1	1	1	1	1	39	5.44	1.19
0648	Sleeve gastrectomy	2	2	45	168	117	41.5	1	12	1	3	0	2	2	1	0	0	55	6.69	1.18
0649	Medicinsk behandling	3	1	65	174	112	37	1	12	1	2	0	2	2	1	0	0	89	3.53	1.23
0650	Sleeve gastrectomy	2	1	45	179	152	47.4	1	14	1	3	0	1	1	1	0	0	83	3.33	1.21
0651	Gastric bypass	1	1	50	184	125	36.9	0	12	1	3	0	1	1	2			72	6.4
0652	Gastric bypass	1	1	45	182.5	139.8	42	0	14	1	2	0	1	1	1			84	3.89
0653	Gastric bypass	1	1	59	196	160	41.6	1	12	1	1	1	2	2	9			63	2.5	1.27
0654	Gastric bypass	1	2	53	162	110	41.9		12	1	3	0	2	2	2	0	0	45	3.41	1.2
0655	Medicinsk behandling	3	2	65	159	96.6	38.2	0	12	1	1	1	1	1	5	0	0	62	6.29	1.18
0656	Sleeve gastrectomy	2	2	52	156	106	43.6	1			3	0	2	2	6	0	0	58	10.3	1.21
0657	Gastric bypass	1	2	34	173	121	40.4	1	9	0	3	0	2	2	0			74	1.77	1.2
0658	Medicinsk behandling	3	2	31	160	120	46.9		12	1	3	0	2	2	0			58	1.87	1.2
0659	Sleeve gastrectomy	2	2	36	172	126	42.6	1	12	1	3	0	1	1	0	0	0	47	6.49	1.21
0660	Medicinsk behandling	3	2	54	177.5	117	37.1	0	11	0	3	0	2	2	0	1	0	74	4
0662	Medicinsk behandling	3	2	55	164	105	39	0	14	1	3	0	1	1	2	0	0	101	4.59
0663	Medicinsk behandling	3	2	62	172	103	34.8	1	14	1	1	1	2	2	4	0	0	51	13.1	1.24
0664	Medicinsk behandling	3	2	46	165	130	47.8		12	1	3	0	1	1	5					1.25
0665	Medicinsk behandling	3	2	57	158	107.5	43.1	1	14	1	2	0	2	2	3	0	0	78	4.97	1.22
0666	Medicinsk behandling	3	2	56	162	104	39.6	0	14	1	3	0	2	2	7	0	0	97	4.3	1.23
0667	Sleeve gastrectomy	2	2	58	169	115.3	40.4	0	14	1	2	0			5	0	0	88	1.43	1.27
0668	Medicinsk behandling	3	2	52	165	160	58.8	1	14	1	3	0	2	2	0			40	4.02	1.22
0670	Medicinsk behandling	3	1	39	187	138	39.5	1	14	1	3	0	2	2	0			64	5.18	1.25
0671	Gastric bypass	1	2	32	176	126	40.7	0	9	0	2	0	1	1	1	0	0	77	4.36	1.24
0672	Medicinsk behandling	3	1	30	189	153.5	43								0			66	3.07	1.19
0673	Gastric bypass	1	2	44	159	105.5	41.7		12	1	2	0	1	1	4	0	0	87	2.64	1.21
0674	Medicinsk behandling	3	2	52	164	117	43.5	1	11	0	2	0	2	2	0	0	0	106	1.51
0675	Gastric bypass	1	2	33	171	141.3	48.3	0	9	0	1	1	2	2	1	0	0	49	7.99	1.22
0677	Gastric bypass	1	2	29	172	120	40.6	1	12	1	1	1	2	2	2	0	0	72	4.36	1.27
0678	Medicinsk behandling	3	1	64	183	157	46.9	0	12	1	3	0	3	3	17	1		90	14	1.22
0679	Medicinsk behandling	3	2	41	158	114	45.7	1	12	1	2	0	1	1	4	0	0	49	5.16	1.24
0680	Medicinsk behandling	3	1	23	188	143	40.5	1	12	1	2	0	2	2	0			36	3.93	1.26
0681	Gastric bypass	1	2	55	161	128	49.4								3	0	0	82	3.42	1.37
0682	Gastric bypass	1	1	33	170	127.7	44.2	1	14	1	2	0	1	1	6	0	0	40	4.1	1.33
0683	Sleeve gastrectomy	2	1	38	180	137	42.3	0			3	0			0	0	0	56	5.51	1.19
0684	Gastric bypass	1	1	37	176	126	40.7	1	12	1	1	1	2	2	0			54	4.93	1.25
0685	Medicinsk behandling	3	2	40	175	118	38.5	1	12	1	3	0	2	2	0			65	4	1.16
0686	Gastric bypass	1	2	27	181	130	39.7	1	12	1	3	0	2	2	0	0	0	90	2.32	1.24
0687	Medicinsk behandling	3	2	46	169	101	35.4	0	12	1	3	0	2	2	6	0	0	32	4.5	1.23
0688	Gastric bypass	1	2	34	168	108	38.3	1	12	1	2	0	2	2	1	0	0	71	5.46	1.25
0689	Sleeve gastrectomy	2	2	43	166.5	98.2	35.4	0	12	1	2	0	1	1	6	0	0	65	2.66	1.24
0690	Gastric bypass	1	2	37	177	147	46.9	0	11	0	1	1	1	1	1	0	0	112	4.11	1.24
0691	Gastric bypass	1	2	46	165	110.2	40.5	0	12	1	3	0	1	1	0	0	0	57	4.95	1.21
0692	Gastric bypass	1	2	43	162	106	40.4	1	11	0	2	0	3	3	2	0	0	64	2.51	1.23
0693	Medicinsk behandling	3	2	69	172.5	114	38.3	1	12	1	2	0	1	1	3	1	0	65	3.35	1.24
0694	Sleeve gastrectomy	2	1	27	179	127.5	39.8	1	14	1	3	0	2	2	1	0	0	61	4.03	1.23
0695	Medicinsk behandling	3	1	56	178	124	39.1	1	9	0	2	0	1	1	8	0	0	43	5.06	1.2
0696	Gastric bypass	1	1	30	179	140	43.7	1	12	1	3	0	2	2	0	0	0	50	3.22	1.11
0697	Gastric bypass	1	2	39	173	144	48.1	1	14	1	3	0	2	2	0	0	0	67	5.7	1.27
0698	Gastric bypass	1	2	30	169	153	53.6	1	12	1	3	0			0	0	0	33	6.09	1.22
0699	Medicinsk behandling	3	2	41	168	97	34.4	0	12	1	3	0	2	2	0	0	0	137	3.42	1.11
0700	Gastric bypass	1	2	47	168	113.1	40.1	1	14	1	3	0	1	1	5	0	0	48	2.4	1.23
0701	Gastric bypass	1	2	51	168	112	39.7	1	12	1	2	0	2	2	4	0	0	66	2.9	1.08
0702	Sleeve gastrectomy	2	1	35	175	110	35.9								2	0	0	47	3	1.22
0704	Gastric bypass	1	2	46	164	107	39.8	1	14	1	3	0	2	2	0			55	3.78	1.27
0706	Sleeve gastrectomy	2	2	41	173	124	41.4	0	14	1	3	0	2	2	0	0	0	76	3.67	1.22
0707	Sleeve gastrectomy	2	2	27	160	104	40.6	1	12	1	2	0	1	1	0	0	0	60	8.45	1.2
0708	Gastric bypass	1	2	44	181	141.5	43.2	1			3	0	1	1	0			36	3.01
0710	Sleeve gastrectomy	2	1	58	182	146	44.1	1	14	1	2	0	2	2	7	0	0	63	3.92	1.21
0712	Medicinsk behandling	3	2	18	169	118	41.3	0	14	1	3	0	2	2	0	0	0	65	6.09
0713	Gastric bypass	1	2	38	156	107	44	1			2	0			0			67	4.12	1.23
0714	Gastric bypass	1	2	35	160	101	39.5	1	14	1	3	0	2	2	0	0	0	55	3.52	1.23
0716	Sleeve gastrectomy	2	2	54	160.5	94	36.5	1	12	1	3	0	2	2	2	0	0	40	7.17	1.21
0717	Medicinsk behandling	3	2	54	156	93	38.2	0	14	1	3	0	1	1	9	0	0	41	11.3	1.21
0719	Sleeve gastrectomy	2	2	31	167	124	44.5	1	12	1	2	0	1	1	2	1	0	68	2.76	1.22
0720	Medicinsk behandling	3	2	48	152	90	39	1	12	1	2	0	2	2	2	0	0	25	10.8	1.23
0721	Medicinsk behandling	3	2	54	162	110	41.9	1	14	1	3	0	1	1	1	0	0	44	7.39	1.2
0722	Medicinsk behandling	3	2	59	165	100	36.7	1	9	0	2	0			3	0	0	56	5.03	1.29
0724	Gastric bypass	1	2	45	152.5	95.6	41.1	1	11	0	3	0			4	0	0	67	4.2
0725	Sleeve gastrectomy	2	2	53	160	104	40.6	0	14	1	3	0	1	1	5	1	0	97	2.96	1.28
0728	Medicinsk behandling	3	2	70	162	96	36.6	0	12	1	3	0	2	2	0	1	0	80	6.5	1.28
0729	Medicinsk behandling	3	2	59	164	102	37.9	1	14	1	3	0	2	2	0			52	2.54	1.15
0730	Medicinsk behandling	3	1	70	176	121	39.1	1	11	0	2	0	1	1	13	0	0	44	6.24	1.18
0731	Medicinsk behandling	3	2	31	169	107	37.5	0	12	1	1	1	1	1	2	0	0	49	3.89	1.23
0732	Sleeve gastrectomy	2	2	45	169	127	44.5	1	11	0	2	0	1	1	6	1	0	82	4.22	1.17
0733	Sleeve gastrectomy	2	2	55	168	112.5	39.9	1	14	1	1	1	1	1	3	0	0	69	4.15	1.26
0734	Medicinsk behandling	3	1	40	198	146	37.2	0			1	1	1	1	3	0	0	44	6.32	1.23
0735	Medicinsk behandling	3	2	70	152	80	34.6	1	14	1	2	0	2	2	7	0	0	65	3.24	1.27
0736	Medicinsk behandling	3	1	38	176	280	90.4	0	12	1	3	0	1	1	0	0	0	26	6.72	1.18
0737	Medicinsk behandling	3	2	69	160	97	37.9								0			68	3.46
0739	Medicinsk behandling	3	2	54	148	88	40.2	0	11	0	3	0	1	1	4	0	0	51	4.21	1.17
0740	Medicinsk behandling	3	2	41	170	113	39.1	1	14	1	3	0	3	3	0	0	0	99	3.23	1.21
0741	Medicinsk behandling	3	2	28	173	117	39.1						1	1	0	0	0	58	5.21	1.24
0742	Gastric bypass	1	2	48	163	107.3	40.4	0	14	1	3	0	1	1	3	0	0	36	5.4	1.2
0743	Gastric bypass	1	2	22	161	109	42.1	0	9	0	2	0	2	2	0			54	3.92
0744	Sleeve gastrectomy	2	2	40	163	107	40.3	0	11	0	2	0	1	1	0	0	0	49	7.94	1.24
0747	Medicinsk behandling	3	2	48	175	125.6	41								3			78	2.09	1.22
0748	Gastric bypass	1	2	53	162	117	44.6	1	12	1	3	0	2	2	10	0	0	49	1.8	1.2
0749	Gastric bypass	1	2	55	173	130	43.4	1	14	1	3	0	1	1	4	0	0	54	5.06	1.22
0750	Gastric bypass	1	2	34	154.5	97.7	40.9	1	14	1	3	0	2	2	0	0	0	42	5.97	1.22
0751	Medicinsk behandling	3	2	64	175	106	34.6						1	1	0			16	17.9	1.21
0753	Medicinsk behandling	3	2	30	173.5	105.6	35.1	1			3	0	1	1	9	0	0	32	8.31	1.22
0754	Medicinsk behandling	3	2	41	165	95	34.9	1	9	0	2	0	1	1	2	0	0	99	4.99	1.27
0755	Medicinsk behandling	3	2	54	168	142	50.3	0	12	1	3	0	3	3	2	0	0	46	4.94	1.19
0756	Medicinsk behandling	3	1	21	181	119.5	36.5	1	9	0	3	0	1	1	0			39	2.92	1.24
0759	Medicinsk behandling	3	1	21	193	165	44.3						2	2	0	0	0	79	3.23	1.21
0760	Gastric bypass	1	2	59	170	117	40.5	1	12	1	3	0	1	1	0	0	0	43	4.93	1.24
0761	Gastric bypass	1	2	34	160	123	48	0	12	1	3	0	2	2	0	0	0	34	3.45	1.19
0762	Gastric bypass	1	2	55	176	125	40.4	1			1	1	2	2	3	0	0	66	6.71	1.27
0763	Sleeve gastrectomy	2	2	32	167	117	42	0	9	0	1	1	2	2	5	0	0	20	3.06	1.27
0764	Sleeve gastrectomy	2	2	49	167	142.4	51.1	0	12	1	2	0	2	2	11	0	0	42	7.09	1.23
0765	Medicinsk behandling	3	1	41	167	160	57.4	1	9	0	3	0	2	2	0	0	0	24	2.81	1.19
0766	Gastric bypass	1	1	46	168	115	40.7	1	14	1	2	0	1	1	0			23	5.74	1.18
0767	Sleeve gastrectomy	2	2	28	171	122	41.7	1	12	1	2	0	2	2	1	0	0	33	4.95	1.23
0768	Medicinsk behandling	3	2	24	168	108	38.3	0	12	1	1	1	2	2	0			86	1.98	1.21
0770	Medicinsk behandling	3	2	60	168	104	36.8	0	12	1	2	0	2	2	13	1	0	42	36.8	1.28
0771	Gastric bypass	1	2	42	173	119.8	40	1	12	1	3	0	3	3	2	0	0	51	4.76	1.18
0772	Gastric bypass	1	2	49	167	125	44.8	1	14	1	3	0	2	2	2	0	0	77	6.16	1.16
0773	Gastric bypass	1	2	32	166	135.9	49.3	0	11	0	2	0	2	2	3	0	0	60	5.05	1.22
0774	Sleeve gastrectomy	2	2	51	169.5	130	45.2	0	14	1	3	0	1	1	6	0	0	57	4.68	1.18
0775	Medicinsk behandling	3	2	36	174	115	38	1	11	0	3	0	1	1	5	0	0	83	3.3
0776	Gastric bypass	1	2	27	168	114	40.4	0	14	1	3	0	2	2	2	0	0	43	3.35	1.24
0777	Medicinsk behandling	3	2	53	172	107	36.2	1	11	0	2	0	1	1	0	0	0	45	4	1.24
0778	Sleeve gastrectomy	2	2	55	164	124	46.1	1	14	1	2	0			4	0	0	56	6.58	1.2
0779	Gastric bypass	1	2	26	181	142	43.3	1	9	0	3	0	1	1	0	0	0	29	3.36	1.21
0780	Medicinsk behandling	3	2	60	163	110	41.4	0			1	1	2	2	5	0	0	33	12.1	1.21
0781	Sleeve gastrectomy	2	2	35	163	110	41.4	1	12	1	3	0	3	3	5	1	0	117	7.32
0782	Gastric bypass	1	2	38	170	151	52.2								1	0	0	33	5.01	1.2
0783	Sleeve gastrectomy	2	2	20	172	124.5	42.1								0	0	0	60	2.97	1.25
0784	Sleeve gastrectomy	2	1	58	186.5	157	45.1	1	11	0	2	0	1	1	0			41	5.93	1.22
0785	Sleeve gastrectomy	2	1	48	181	147	44.9								0	0	0	48	4.95	1.24
0786	Medicinsk behandling	3	2	44	167	130	46.6						2	2	0	0	0	33		1.22
0788	Sleeve gastrectomy	2	2	49	161	121.5	46.9	1	14	1	2	0	1	1	5	0	0	48		1.16
0789	Sleeve gastrectomy	2	1	55	180	131	40.4	1	14	1	2	0	1	1	0	0	0	37		1.19
0790	Gastric bypass	1	2	42	170	125.5	43.4	0	12	1	3	0	3	3	9			74		1.21
0791	Medicinsk behandling	3	2	42	182	125.2	37.8	0	14	1	3	0	1	1	3	1	0	49		1.22
0792	Medicinsk behandling	3	2	47	172	111	37.5	1	9	0	3	0	1	1	1	0	0	56	5.37	1.21
0793	Medicinsk behandling	3	2	66	154	103	43.4	0	14	1	3	0	2	2	0			30	3.96	1.262
0794	Medicinsk behandling	3	1	41	180	144	44.4								0			53	12.4	1.3
0796	Sleeve gastrectomy	2	2	39	165	117.1	43	1	12	1	2	0	1	1	1	1	0	63	3.46	1.22
0797	Medicinsk behandling	3	2	56	159	115	45.5	1	11	0	3	0	2	2	0			32	2.99	1.16
0798	Medicinsk behandling	3	2	55	153	88.4	37.8	0	12	1	2	0	2	2	2	0	0	54	7.06	1.22
0799	Medicinsk behandling	3	2	63	165	106	38.9	1	12	1	3	0	2	2	10	0	0	43	5.98	1.26
0800	Medicinsk behandling	3	2	49	167	116	41.6	1	14	1	3	0	2	2	8	0	0	62	6.32	1.22
0801	Medicinsk behandling	3	1	70	179	147	45.9	1	12	1	2	0	1	1	0	0	0	24	8.34	1.21
0803	Medicinsk behandling	3	2	41	159	92	36.4	1	11	0	3	0	2	2	4	1	0	42		1.22
0804	Gastric bypass	1	2	61	163	98.5	37.1								10	0	0	48	3.41	1.4
0805	Gastric bypass	1	2	36	170	116	40.1	0	9	0	2	0	2	2	0	0	0	52	8.62	1.22
0806	Medicinsk behandling	3	2	77	155	120.5	50.2	1	11	0	2	0	2	2	0	0	0	32	8.45	1.17
0807	Sleeve gastrectomy	2	2	42	155	97	40.4	0	11	0	3	0	1	1	0	0	0	17	5.79	1.21
0808	Gastric bypass	1	2	44	162	114.4	43.6								2	0	0	41	4.68	1.17
0809	Medicinsk behandling	3	1	59	186	152	43.9								3	0	0	30	3.77	1.22
0810	Medicinsk behandling	3	2	27	164	113.5	42.2	0	14	1	3	0	3	3	0	0	0	39	4.28	1.28
0811	Medicinsk behandling	3	2	68	160	117	45.7	1	12	1	2	0	1	1	0	0	0	26	4.88	1.21
0812	Gastric bypass	1	1	27	191	148	40.6	1	12	1			2	2	0			56	2.39	1.18
0813	Sleeve gastrectomy	2	2	47	159	111	43.9	0	9	0	2	0	2	2	2	0	0	58	3.75	1.25
0814	Gastric bypass	1	2	39	164.5	109	40.3	1	14	1	2	0	3	3	2	0	0	38	2.43	1.24
0815	Medicinsk behandling	3	1	46	177	119.5	38.1	1	14	1	3	0	2	2	0			37	6.92	1.18
0817	Medicinsk behandling	3	1	58	183	127	37.9	1	14	1	1	1	3	3	0			37	7.94	1.24
0818	Medicinsk behandling	3	1	61	182	143	43.2	1			3	0	2	2	0			50	6.55	1.22
0819	Medicinsk behandling	3	2	35	178	127	40.1	1			2	0	1	1	1	1	0	55	3.47	1.2
0820	Gastric bypass	1	2	39	151	85	37.3						1	1	5	0	0	12		1.14
0821	Gastric bypass	1	1	43	190	163	45.2	1	14	1	3	0	3	3	0	1	0	63	6.94	1.25
0822	Gastric bypass	1	2	31	158	106	42.5	1	9	0	3	0	1	1	1	0	0	54		1.22
0823	Medicinsk behandling	3	1	68	177	121	38.6	0	14	1	2	0	1	1	6	0	0	65	5.13	1.22
0824	Medicinsk behandling	3	2	54	160	111.9	43.7	0	14	1	1	1	2	2	6	0	0	36	6.66	1.28
0825	Medicinsk behandling	3	1	59	189	146	40.9						1	1	2	0	0	34		1.26
0826	Medicinsk behandling	3	2	78	169	123	43.1	0	14	1	2	0	2	2	0			28	14.5	1.29
0827	Gastric bypass	1	2	45	165	142	52.2	1	12	1	3	0	1	1	3	0	0	57	4.28	1.26
0828	Gastric bypass	1	2	57	150	95.5	42.4	1	12	1	3	0	2	2	4	1	0	78	5.28	1.21
0829	Gastric bypass	1	2	52	156	98	40.3	1	14	1	3	0	1	1	2	0	0	67	3.94	1.24
0830	Gastric bypass	1	2	45	168	111.6	39.5	0	14	1	3	0	1	1	2	0	0	59		1.25
0831	Medicinsk behandling	3	2	26	158	106	42.5	0	9	0	1	1	1	1	0			42	4.06	1.25
0832	Medicinsk behandling	3	2	55	161.5	116	44.5	1	9	0	2	0	2	2	2	0	0	75	4.79	1.22
0833	Gastric bypass	1	1	50	187	169	48.3	0	11	0	3	0	1	1	1	0	0	46		1.23
0834	Medicinsk behandling	3	2	35	168	107.9	38.2	1	12	1	2	0	3	3	0			29	5.34	1.19
0835	Gastric bypass	1	2	36	151	105.8	46.4	0	9	0	2	0	2	2	0			51	3.52	1.18
0836	Gastric bypass	1	2	32	170	125	43.3	0	14	1	2	0	2	2	3	1	0	70	4.44	1.17
0837	Gastric bypass	1	2	50	167	126.2	45.3	0	9	0	3	0	1	1	4	0	0	39	11.5	1.25
0838	Medicinsk behandling	3	2	26	166	97.5	35.4	0	14	1	2	0	2	2	0			72	6.25	1.24
0839	Sleeve gastrectomy	2	2	55	162	106	40.4	1	11	0	3	0	2	2	1	1	1	51	5.07	1.24
0840	Medicinsk behandling	3	2	52	167	88	31.6	1	12	1	2	0	2	2	1	0	0	71	3.38	1.21
0841	Gastric bypass	1	1	18	194	155	41.2	0	14	1	3	0	1	1	0	0	0	20	8	1.21
0843	Gastric bypass	1	2	39	173.5	141	46.8	1	11	0	2	0	1	1	0	0	0	65	4	1.2
0844	Gastric bypass	1	2	53	150	104	46.2	1	12	1	3	0	1	1	7	0	0	28	5.29	1.28
0845	Medicinsk behandling	3	2	52	169	128	44.8	1	14	1	2	0	1	1	1	0	0	84	4.69
0846	Sleeve gastrectomy	2	2	47	170	148	51.2	1	9	0	3	0	2	2	5	1	0	71	4.41	1.14
0847	Gastric bypass	1	2	48	169	130.5	45.7	1	9	0	2	0	2	2	0	0	0	41	3.44	1.21
0848	Medicinsk behandling	3	2	30	166	96.6	35.1	0	12	1	2	0	3	3	1	0	0	59	2.36	1.19
0849	Gastric bypass	1	2	24	170	118	40.8	1	14	1	3	0	1	1	0	0	0	30	3.6	1.22
0850	Gastric bypass	1	2	29	163	114	42.9	0	14	1	3	0	2	2	0	0	0	43	5.58	1.21
0851	Medicinsk behandling	3	2	47	171	112	38.3	1	13	1	2	0	1	1	0	0	0	55	4.32	1.22
0852	Sleeve gastrectomy	2	2	39	169	108	37.8								3	0	0	47	3.82	1.24
0853	Medicinsk behandling	3	1	53	174.5	110.5	36.3	1	14	1	2	0	2	2	2	0	0	35	3.37	1.25
0854	Gastric bypass	1	2	56	165	124	45.5	0	12	1	3	0	1	1	4	0	0	91	2.19
0855	Gastric bypass	1	2	51	173	117	39.1	1	12	1	2	0	3	3	5	0	0	55	4.91	1.25
0857	Gastric bypass	1	1	50	181	136	41.5	0	11	0	1	1	3	3	0	0	0	39	5.94	1.23
0858	Sleeve gastrectomy	2	2	44	168	116	41.1	1	12	1	3	0	2	2	2	0	0	49	3.04	1.21
0859	Medicinsk behandling	3	2	53	169	127	44.5								2	0	0	36	5.71	1.24
0860	Medicinsk behandling	3	2	49	147	77	35.6								2	0	0	37	5.65	1.15
0861	Gastric bypass	1	2	59	159	109.8	43.4	1	12	1	3	0	1	1	5	0	0	28	11	1.2
0862	Medicinsk behandling	3	2	59	172	111	37.5						2	2	7	0	0	61	4.16	1.2
0863	Sleeve gastrectomy	2	2	47	175	135	44.1	1	14	1	3	0	2	2	0	0	0	33	4.68	1.18
0864	Medicinsk behandling	3	1	45	189	135	37.8	0	12	1	1	1	2	2	0			71	4.15	1.25
0865	Gastric bypass	1	2	31	162	121	46.1	1	12	1	3	0	2	2	0	0	0	35	7.01	1.24
0866	Sleeve gastrectomy	2	2	39	158	107	42.9	0	12	1	3	0	2	2	0	0	0	63	4.14	1.21
0868	Medicinsk behandling	3	1	47	186	175	50.6								1	0	0	21	7.63	1.22
0869	Medicinsk behandling	3	2	50	164	115	42.8	1	9	0	2	0	2	2	9	0	0	49	7.06	1.19
0870	Medicinsk behandling	3	1	51	170	118.4	41	0	9	0	2	0	2	2	9	0	0	37	3.42	1.15
0872	Medicinsk behandling	3	2	47	167	103.1	37						2	2	1	0	0	58	4.23	1.18
0873	Medicinsk behandling	3	2	36	166	110	39.9	1	12	1	3	0	1	1	8	0	1	66	4.18	1.25
0874	Medicinsk behandling	3	2	38	173	113	37.8	1	14	1	2	0	2	2	0	0	0	58	4.22	1.19
0875	Medicinsk behandling	3	2	49	160	117.5	45.9	1	12	1	3	0	1	1	0			34	5.91	1.22
0876	Medicinsk behandling	3	2	69	160	116	45.3	1	14	1	2	0	2	2	7	0	0	17	10.1	1.26
0877	Sleeve gastrectomy	2	2	33	164	100.7	37.4	1	14	1	3	0	2	2	0	0	0	54	4.39	1.15
0878	Gastric bypass	1	2	48	175	136	44.4	1	11	0	2	0	2	2	1	0	0	42	4.8	1.26
0879	Medicinsk behandling	3	2	49	167	120	43	0			3	0	1	1	1	0	0	50	5.5	1.31
0880	Gastric bypass	1	2	52	172	120	40.6	0	12	1	3	0	1	1	0			75	4.15
0881	Sleeve gastrectomy	2	2	34	183	150	44.8								1	1	1	91	3.47	1.23
0883	Gastric bypass	1	2	48	169	107.8	37.7								1	0	0	37	7.85	1.31
0884	Medicinsk behandling	3	2	54	166	102	37	1	14	1	2	0	1	1	10	0	0	68	5.38
0885	Medicinsk behandling	3	2	75	157	102.6	41.6	1	14	1	3	0	2	2	4	0	0	50	3.29	1.21
0886	Medicinsk behandling	3	2	65	165	116	42.6	0	12	1	3	0	2	2	0	0	0	65	4.8
0887	Gastric bypass	1	2	42	162	102	38.9	1	11	0	3	0	1	1	0	0	0	51	4.33	1.23
0888	Gastric bypass	1	1	30	176	122	39.4	1	14	1	2	0	2	2	0	0	0	65	5.01	1.22
0889	Medicinsk behandling	3	2	50	168	97.8	34.7	1	12	1	1	1	2	2	2	0	0	60	4.78	1.22
0890	Medicinsk behandling	3	1	52	181	177.7	54.2	1	12	1	3	0	2	2	10	0	0	16	5.82	1.25
0891	Sleeve gastrectomy	2	1	49	175	160	52.2	0	12	1	3	0	1	1	4	0	0	34	5.7	1.25
0892	Gastric bypass	1	2	53	170	122.5	42.4								4	0	0	50	5.16	1.16
0893	Gastric bypass	1	2	36	166	113	41								1	0	0	21	4.11	1.2
0894	Medicinsk behandling	3	2	52	174	136.5	45.1	0	14	1	3	0	2	2	5	0	0	65	8.56
0895	Sleeve gastrectomy	2	2	43	150	90.5	40.2	0	14	1	3	0	3	3	2	0	0	23	3.87	1.21
0896	Medicinsk behandling	3	2	32	171	106	36.3	0	14	1	3	0	1	1	6	1	0	38	3.26	1.19
0897	Gastric bypass	1	2	36	167	117	42								0	0	0	37	3.72	1.21
0898	Medicinsk behandling	3		18	167	119.2	42.7	0	12	1	3	0	2	2	4	0	0	38	5.46	1.27
0900	Medicinsk behandling	3	2	69	171	102	34.9	0	14	1	3	0	2	2	5			55	9.52
0901	Sleeve gastrectomy	2	1	28	189	155	43.4	0	14	1	2	0	2	2	0	0	0	25	5.73	1.17
0902	Gastric bypass	1	2	43	158	100	40.1	1			3	0	2	2	0			52	6.65	1.16
0903	Sleeve gastrectomy	2	1	53	187	160	45.8	1	12	1	3	0	3	3	1	0	0	32	5.45	1.19
0904	Medicinsk behandling	3	1	20	182	149	45	1	14	1	2	0	2	2	0	0	0	26	2.11	1.17
0905	Gastric bypass	1	2	57	175	127	41.5	1	14	1	3	0	1	1	4	1	0	53	6.86	1.16
0906	Medicinsk behandling	3	1	47	170	105	36.3	0	11	0	1	1	2	2	2	0	0	40	5.7	1.23
0907	Gastric bypass	1	2	50	163	110.6	41.6	1	12	1	2	0	2	2	1	0	0	38	4.44	1.15
0908	Medicinsk behandling	3	2	38	164	104	38.7	1	11	0	2	0	1	1	0			33	6.34	1.28
0909	Medicinsk behandling	3	2	46	162	99	37.7	1	12	1	2	0	1	1	1	0	0	45	8.05	1.19
0910	Gastric bypass	1	2	32	161	123	47.5	0	12	1	3	0	1	1	0	0	0	51	5.63	1.29
0911	Medicinsk behandling	3	1	45	177	137.6	43.9						1	1	2	0	0	32	10.3	1.27
0912	Sleeve gastrectomy	2	1	25	182	144	43.5	1	12	1	3	0			4	0	0	27	3.09	1.21
0913	Medicinsk behandling	3	2	46	171	110	37.6	0	14	1	3	0	2	2	20	0	0			1.21
0914	Gastric bypass	1	2	59	164	112	41.6	1	12	1	3	0	2	2	2	0	0	73	4.89	1.19
0915	Gastric bypass	1	2	42	163	105.2	39.6	1	12	1	1	1	2	2	3	0	0	64	4.51	1.24
0916	Gastric bypass	1	1	43	171	135	46.2	1	11	0	2	0			0	0	0	36	4.71	1.18
0917	Medicinsk behandling	3	1	52	176	130	42	1	9	0	3	0	1	1	2			58	3.52	1.19
0918	Gastric bypass	1	1	51	168	106	37.6	1			2	0	2	2	4	0	0	32	3.48	1.19
0919	Sleeve gastrectomy	2	1	25	184	170	50.2						3	3	1	0	0	16	8.13
0920	Gastric bypass	1	1	56	172	106	35.8	1			2	0	1	1	8	1	1	78	5.32	1.24
0921	Gastric bypass	1	1	50	182	145	43.8	0	11	0	2	0	2	2	0	0	0	29	7.05
0922	Sleeve gastrectomy	2	1	51	183	150	44.8	0	11	0	1	1	1	1	0	0	0	37	2.98	1.21
0923	Gastric bypass	1	2	31	161	110	42.4	1	12	1	3	0	1	1	2	0	0	41	4.03	1.26
0924	Medicinsk behandling	3	2	52	162	105	40	1	14	1	1	1	1	1	2			71	3.42	1.26
0925	Medicinsk behandling	3	1	38	168	120	42.5								1	1	0	64	2.33	1.18
0926	Gastric bypass	1	2	50	166	130	47.2	0	12	1	2	0	2	2	1	0	0	48	6.55	1.25
0927	Medicinsk behandling	3	1	50	189	140	39.2								1	0	0	87	1.01	1.09
0929	Medicinsk behandling	3	2	48	168	102	36.1	1	12	1	3	0	1	1	1	0	0	88	4.14	1.26
0930	Gastric bypass	1	2	26	175	135.5	44.2	1	9	0	2	0	2	2	0			36	7.25	1.29
0931	Gastric bypass	1	1	23	177	134	42.8	1	9	0	2	0	2	2	0			36	1.64	1.27
0932	Medicinsk behandling	3	2	50	174	141	46.6								1			26	5.04	1.2
0933	Gastric bypass	1	1	62	178	132	41.7	1	14	1	3	0	2	2	2	0	0	36	5.34	1.19
0934	Sleeve gastrectomy	2	2	53	163	111	41.8	0	9	0	2	0	1	1	9	0	0	94	7.05	1.24
0935	Gastric bypass	1	1	43	186	148	42.8	1			3	0	4	3	2	0	1	87	5.03	1.21
0936	Sleeve gastrectomy	2	2	33	169	115	40.3								7	0	0	33	7.52	1.26
0937	Medicinsk behandling	3	1	56	186	159	46	1	14	1	3	0	1	1	7	0	0	42	6.81	1.24
0938	Sleeve gastrectomy	2	1	31	183	148.6	44.4	1	9	0	2	0	2	2	1	1	1	88	4.02	1.24
0939	Gastric bypass	1	2	36	165	109	40	1	12	1	3	0	2	2	1	0	0	53	13.2	1.18
0940	Sleeve gastrectomy	2	1	48	178	113	35.7								4	0	0	70	3.09	1.18
0942	Medicinsk behandling	3	1	48	170	103	35.6	1	14	1	3	0	2	2	3	0	0
0943	Gastric bypass	1	2	45	183	143.9	43	1	11	0	2	0	2	2	1	0	0	30	6.29	1.2
0945	Sleeve gastrectomy	2	2	58	157	90	36.5	1	14	1	3	0	2	2	6	0	0	72	3.94	1.26
0946	Sleeve gastrectomy	2	1	55	183	120	35.8	1	12	1	3	0	2	2	3	0	0	87	3.19	1.19
0948	Gastric bypass	1	1	21	192	184	49.9	1	12	1	2	0			0	0	0	23	7.15	1.22
0949	Medicinsk behandling	3	2	63	170	112	38.8	0	14	1	3	0	2	2	9	0	0	117	5.25	1.23
0950	Medicinsk behandling	3	2	61	165	140	51.4	0	14	1	2	0	1	1	5	0	0			1.09
0951	Gastric bypass	1	2	56	172	103	34.8	1	11	0	1	1	1	1	6	0	0	96	2.84	1.23
0952	Gastric bypass	1	2	44	156	87	35.7	1	14	1	3	0	3	3	6	0	0	18	5.65	1.23
0953	Gastric bypass	1	2	62	159	139	55	0	12	1	3	0	2	2	6	0	0	52	5.49	1.25
0954	Sleeve gastrectomy	2	1	29	192	135	36.6								5	1		18	27.3	1.23
0955	Sleeve gastrectomy	2	1	32	196	166.3	43.3	0	14	1	2	0	1	1	0	0	0	31	3.01	1.23
0957	Medicinsk behandling	3	2	27	159	95	37.6	0	12	1	3	0	3	3	0	0	0	37	1.81	1.18
0958	Medicinsk behandling	3	2	28	163	123	46.3								1	1	0	47	3.24	1.21
0959	Gastric bypass	1	2	31	172	116.8	39.5	0	12	1	1	1	1	1	0	0	0	56	4.36	1.23
0960	Sleeve gastrectomy	2	2	24	167	158.5	56.8	1	12	1	3	0	1	1	0	0	0	34	4.61	1.2
0961	Gastric bypass	1	2	44	179	151.8	47.4	1	11	0	3	0	2	2	1	1	0	51	10.7
0962	Gastric bypass	1	2	26	162.5	110.4	41.8	1			2	0	1	1	0	0	0	42	2.64	1.19
0963	Medicinsk behandling	3	2	20	169	128	44.8	1	9	0	2	0	2	2	0			27	5.74	1.19
0964	Gastric bypass	1	2	20	165	96	35.3	0	11	0	1	1	2	2	2	1	0	44	2.24	1.21
0965	Sleeve gastrectomy	2	1	48	171	128	43.8		9	0	2	0	1	1	4	0	0	36	4.98	1.2
0966	Medicinsk behandling	3	2	48	162	111	42.3	0	11	0	3	0	1	1	1	0	0	110	5.61	1.21
0967	Gastric bypass	1	2	27	170	125	43.3	0	12	1	3	0	1	1	8	0	0	31	3.49	1.2
0968	Medicinsk behandling	3	2	34	159	104	41.1	1	9	0	1	1	1	1	0			31	4.09
0969	Gastric bypass	1	2	22	168	117	41.5	1	14	1	3	0	2	2	0	0	0	44	2.71	1.2
0971	Medicinsk behandling	3	2	35	171	123	42.1								5	1	0	75	3.56	1.23
0975	Sleeve gastrectomy	2	1	45	183	133	39.7	1	14	1	2	0	1	1	0	0	0	67	5.7	1.22
0976	Gastric bypass	1	2	56	170	116.4	40.3	0	12	1			1	1	0	0	0	61	5.84	1.23
0977	Gastric bypass	1	2	43	165.5	105	38.3	1	11	0	2	0	2	2	3	0	0	81	4.52	1.2
0978	Gastric bypass	1	2	32	160	107	41.8	0	11	0	3	0	1	1	0	0	0	42	4.09	1.32
0979	Medicinsk behandling	3	2	75	172	119	40.2	1	12	1	2	0	1	1	5	0	0	72	6.18	1.17
0980	Gastric bypass	1	2	29	172	124	41.9	1	9	0	3	0	2	2	0			77	2.09	1.15
0983	Gastric bypass	1	2	59	168	109	38.6	1	12	1	3	0	1	1	10	0	0	45	0.993	1.19
0984	Sleeve gastrectomy	2	1	51	195	201.8	53.1	1	12	1	2	0	1	1	2	0	0	46	4.21	1.18
0985	Sleeve gastrectomy	2	2	47	173	108	36.1	0	12	1	1	1	1	1	2	0	0	50	4.39	1.23
0986	Sleeve gastrectomy	2	1	41	187	136	38.9	1	14	1	3	0	1	1	2	0	0	40	6.17	1.26
0988	Gastric bypass	1	2	40	177	134	42.8	1	14	1	3	0	2	2	6	0	0	26	4.24	1.22
0991	Gastric bypass	1	2	56	167	125	44.8	1	11	0	2	0	1	1	6	0	0	54	4.62	1.18
0994	Sleeve gastrectomy	2	2	36	162	112	42.7	1	14	1	3	0	3	3	2	0	0	41	8.99	1.19
0995	Gastric bypass	1	2	28	180	157	48.5	0	12	1	2	0	2	2	2	0	0	91	5.18	1.24
0996	Gastric bypass	1	2	30	171.5	118.1	40.2	1	14	1	3	0	2	2	0	0	0	67	5.06	1.19
0997	Gastric bypass	1	2	36	159	139	55								0			26	6.33	1.2
0998	Medicinsk behandling	3	2	30	165	131	48.1	0	12	1	2	0	2	2	0	0	0	32	6.15	1.19
0999	Sleeve gastrectomy	2	2	43	162	106.7	40.7	1	12	1	2	0	2	2	1	0	0	63	4.43	1.21
1000	Gastric bypass	1	2	34	163	110	41.4	1	12	1	2	0	1	1	0	0	0	75	3.02	1.17
1001	Gastric bypass	1	2	38	164	116	43.1	1	14	1	2	0	1	1	1	0	0	20	7.81	1.22
1002	Sleeve gastrectomy	2	2	27	173	132	44.1	1	12	1	2	0	2	2	1	0	0	56	5.78	1.25
1004	Medicinsk behandling	3	2	30	168	105	37.2	1	14	1	3	0	1	1	1	0	0	42	4.33	1.19
1005	Sleeve gastrectomy	2	2	28	169	104	36.4	0	12	1	3	0	2	2	0	0	0	43	5.02	1.21
1006	Gastric bypass	1	2	41	163	108.9	41	1	11	0	2	0	1	1	0			62	6.42	1.23
1007	Gastric bypass	1	2	27	171	139	47.5	1	14	1	3	0	2	2	0	0	0	66	4.3	1.21
1009	Gastric bypass	1	1	61	173	116	38.8	0			3	0	2	2	4	0	0	62	7.82	1.2
1011	Gastric bypass	1	2	50	154	98	41.3	1	9	0	3	0	2	2	8	0	0	54	5.72	1.25
1012	Sleeve gastrectomy	2	1	50	181	150	45.8	0	12	1	3	0	2	2	4	0	0	71	2.74	1.2
1013	Gastric bypass	1	2	25	171	115.2	39.4	0	12	1	3	0	2	2	3	0	0	79	3.08	1.2
1014	Medicinsk behandling	3	2	21	174	128	42.3	1	11	0	3	0			8	0	0	30	8.37	1.19
1015	Gastric bypass	1	1	46	155	118	49.1	1	12	1	3	0	2	2	3	0	0	85	2.44	1.14
1018	Medicinsk behandling	3	2	29	176	126	40.7	1	12	1	3	0	1	1	1	0	0	39	5.19	1.2
1019	Gastric bypass	1	2	43	159	103.3	40.9								1			65	3.69	1.23
1020	Sleeve gastrectomy	2	2	40	163	113	42.5	1	14	1	3	0	1	1	4	0	0	66	6.21	1.2
1021	Gastric bypass	1	2	40	163	110.4	41.6	1	9	0	2	0	2	2	2	0	0	72	9.62	1.2
1022	Gastric bypass	1	2	32	165	113	41.5	1	14	1	3	0	2	2	0	0	0	84	4.96	1.19
1024	Medicinsk behandling	3	2	29	165	105	38.6	1	11	0	2	0	1	1	5	0	0	32	5.41	1.15
1025	Gastric bypass	1	2	26	181	123	37.5								5	0	0	55	4.9	1.22
1026	Sleeve gastrectomy	2	2	29	167	124	44.5	1	14	1	3	0	2	2	1	0	0	64	6.04	1.22
1027	Gastric bypass	1	2	20	165	120	44.1						2	2	0	0	0	58	5.19	1.22
1029	Sleeve gastrectomy	2	1	25	173	120	40.1	1	11	0	2	0	2	2	1	0	0	24	3.39	1.24
1030	Sleeve gastrectomy	2	2	56	166	100	36.3	1			3	0	2	2	0			81	7.38
1031	Gastric bypass	1	2	53	164	113	42	1	12	1	3	0	2	2	9	1	0	90	5.21	1.25
1032	Gastric bypass	1	2	28	168	122.8	43.5	1	9	0	3	0	1	1	0	0	0	49	5.13	1.23
1033	Sleeve gastrectomy	2	2	23	169	114	39.9	1	12	1	3	0	1	1	0	0	0	61	5.08	1.27
1034	Gastric bypass	1	1	30	172	120	40.6	1	12	1	2	0	2	2	0			62	3.82	1.16
1035	Sleeve gastrectomy	2	2	63	173	130	43.4	1	12	1	3	0	2	2	2	0	0	65	11.4	1.21
1036	Sleeve gastrectomy	2	2	33	157	123	49.9	1	14	1	3	0	1	1	5	0	0	50	1.38	1.18
1037	Sleeve gastrectomy	2	2	44	165	122	44.8	1			2	0	1	1	4	0	0	80	3.46
1038	Sleeve gastrectomy	2	2	52	163	113	42.5								8	1	0	107	3.81	1.28
1039	Gastric bypass	1	2	50	158	131.5	52.7	1	11	0	3	0	2	2	0	0	0	49	4.32
1040	Medicinsk behandling	3	2	33	168	123	43.6	1	12	1	3	0	1	1	1	1	0	71	4.82	1.25
1041	Medicinsk behandling	3	2	28	160	107.4	42	1	11	0	3	0	2	2	2	0	0	60	3.81	1.24
1042	Sleeve gastrectomy	2	2	22	166	108	39.2	0	9	0	3	0	1	1	1			55	3.34	1.21
1043	Sleeve gastrectomy	2	2	39	162	119	45.3	1	14	1	3	0	1	1	1	1	0	77	3.49	1.19
1045	Sleeve gastrectomy	2	2	37	165	107.8	39.6	1	9	0	3	0	3	3	0	0	0	61	4.99	1.17
1046	Sleeve gastrectomy	2	2	29	170	184	63.7	1	14	1	2	0	3	3	6	0	0	43	5.75	1.28
1047	Medicinsk behandling	3	2	22	171	120	41	0	12	1	2	0			4	0	0	40	3.16	1.17
1048	Sleeve gastrectomy	2	2	23	166	117	42.5	1	12	1	1	1	1	1	4	0	0	71	3.48	1.21
1049	Medicinsk behandling	3	2	33	164.5	103	38.1	0	9	0	3	0	1	1	2	0	0	37	5.33	1.26
1050	Medicinsk behandling	3	2	23	163	94	35.4	1	14	1	2	0	1	1	1	0	0	51	2.27	1.19
1052	Sleeve gastrectomy	2	2	36	154	96	40.5	1	12	1	3	0	2	2	3	0	0	26	4.66	1.23
1054	Sleeve gastrectomy	2	2	32	158	111	44.5	1	9	0	2	0	1	1	0	0	0	69	5.87	1.2
1056	Gastric bypass	1	2	62	163	120	45.2								3	0	0	54	9.2	1.2
1057	Sleeve gastrectomy	2	2	46	167	101.1	36.3	1	12	1	3	0	2	2	11	0	0	61	8.66	1.23
1059	Gastric bypass	1	2	21	165	115	42.2	1	14	1	3	0	1	1	0	0	0	81	2.31	1.25
1060	Sleeve gastrectomy	2	2	31	159	116.4	46								2	0	0	37	1.93	1.22
1061	Gastric bypass	1	2	49	176	140	45.2	1	14	1	2	0	2	2	0			64	5.98	1.23
1062	Gastric bypass	1	2	34	178	130	41	0	14	1	3	0	1	1	2	0	0	75	5.78	1.19
1063	Gastric bypass	1	2	50	162	97	37	0	12	1	2	0			5	0	0	63	2.73
1064	Gastric bypass	1	2	37	170	119	41.2	0	12	1	3	0	2	2	14	0	0	38	4.75	1.23
1065	Gastric bypass	1	1	27	187	139	39.7	1	12	1	3	0	2	2	0			51	4.52	1.33
1066	Medicinsk behandling	3	2	28	171	110	37.6	1	12	1	2	0	2	2	0	0	0	29	6.37	1.2
1067	Medicinsk behandling	3	2	33	171	112	38.3	1	11	0	2	0	2	2	2	0	0	73	3.91	1.21
1070	Gastric bypass	1	1	55	190	135	37.4	1	14	1	3	0	1	1	1			78	4.24	1.26
1071	Gastric bypass	1	2	29	164	121	45	1	14	1	2	0	2	2	0	0	0	96	2.31	1.26
1072	Gastric bypass	1	2	50	167	97	34.8		12	1	3	0	1	1	5	0	0	30	5.39	1.17
1074	Gastric bypass	1	2	47	172	115	38.9	1	12	1	3	0	1	1	8			48	3.31	1.23
1075	Gastric bypass	1	2	58	161	110	42.4	1	12	1	2	0	1	1	10	0	0	73	3.26	1.18
1076	Gastric bypass	1	1	30	168	118	41.8	1	9	0	3	0	1	1	1			45	6.72	1.22
1080	Gastric bypass	1	2	50	169	122	42.7	1	12	1	3	0	1	1	4	0	0	52	4.44	1.21
1081	Sleeve gastrectomy	2	2	55	164	114	42.4	1	14	1	3	0	1	1	7	0	0	77	3.64	1.17
1082	Gastric bypass	1	2	52	175	121.3	39.6	1	12	1	3	0	2	2	2	0	0	68	4.42	1.22
1083	Gastric bypass	1	1	59	188	145	41	1	14	1	3	0	1	1	2			77	2.52	1.11
1084	Gastric bypass	1	1	31	181	156	47.6	1	12	1	3	0	2	2	4	1	0	52	4.52	1.26
1086	Gastric bypass	1	2	37	168	120.4	42.7	1			2	0	1	1	2	0	0	59	3.9	1.22
1087	Sleeve gastrectomy	2	1	42	181	146	44.6								0	0	0	62	5.57	1.22
1088	Gastric bypass	1	2	52	162	114	43.4	1			3	0	2	2	2	0	0	36	7.97	1.16
1089	Sleeve gastrectomy	2	2	41	172	122	41.2	1	14	1	3	0	1	1	3	0	0	55	5.22	1.25
1090	Sleeve gastrectomy	2	1	57	189	164	45.9	0	11	0	1	1	2	2	7	0	0	38	6.11	1.17
1092	Gastric bypass	1	2	51	160	130	50.8								2			71	6.42	1.2
1093	Gastric bypass	1	1	52	182	124	37.4	0	9	0	2	0	1	1	0	0	0	36	4.81	1.31
1094	Gastric bypass	1	1	49	176	138.7	44.8	1	12	1	3	0	1	1	5	0	0	87	1.9	1.17
1095	Sleeve gastrectomy	2	2	29	162	111.1	42.3	1	12	1	3	0	1	1	0	0	0	38	4.68	1.14
1096	Sleeve gastrectomy	2	2	54	167	100	35.9	1	14	1	3	0	1	1	0			58	4.7	1.2
1097	Sleeve gastrectomy	2	2	36	170	124.3	43	1	12	1	3	0	2	2	1	0	0	44	8.2
1098	Medicinsk behandling	3	2	24	163	108	40.6	1	14	1	3	0	2	2	3	0	0	55	2.5	1.26
1099	Gastric bypass	1	2	35	157	99	40.2	1	14	1	2	0	2	2	1	0	0	51	2.66	1.22
1100	Gastric bypass	1	1	46	186	135	39	0	14	1	2	0	1	1	4	0	0	81	3.11	1.23
1102	Gastric bypass	1	2	34	158	120	48.1	1	12	1	3	0	1	1	1	0	0	36	5.01	1.22
1103	Sleeve gastrectomy	2	2	44	167	137	49.1	1	12	1	3	0	2	2	8	1	0	89	6.45
1104	Sleeve gastrectomy	2	2	49	160	104	40.6	1	9	0	2	0	3	3	0	0	0	58	4.95	1.2
1105	Medicinsk behandling	3	2	26	174	120	39.6	1	11	0	3	0	1	1	0	0	0	66	2.5
1107	Gastric bypass	1	2	36	178	145	45.8	1	14	1	3	0	1	1	0	0	0	64	4.66	1.21
1108	Gastric bypass	1	2	41	171	116	39.7	1	12	1	2	0	1	1	0	0	0	54	4.25	1.21
1109	Sleeve gastrectomy	2	2	47	170	115.5	40	0	9	0	2	0	1	1	6	0	0	33	13.8
1110	Sleeve gastrectomy	2	1	46	180	127	39.2	0	11	0	1	1	1	1	0	0	0	31	7.61	1.23
1111	Gastric bypass	1	2	33	175	156.7	51.2	0	14	1	2	0	2	2	6			19	3.44	1.23
1112	Sleeve gastrectomy	2	2	33	170	140	48.4								3	0	0	46	5.7	1.26
1113	Gastric bypass	1	2	59	174	135	44.6	1	12	1	3	0	2	2	1	0	0	29	9.37	1.2
1114	Sleeve gastrectomy	2	2	20	169	114	39.9	0			3	0	1	1	0	0	0	38	5.54	1.22
1115	Sleeve gastrectomy	2	2	52	165	117	43	0	11	0	3	0	2	2	0	0	0	47	7.76	1.18
1116	Sleeve gastrectomy	2	2	42	167	140	50.2	1	11	0	2	0	1	1	0	0	0	40	6.45	1.23
1117	Gastric bypass	1	1	56	196	172	44.8	1	14	1	3	0	1	1	1	0	0	65	4.36	1.23
1120	Gastric bypass	1	2	50	175	137.4	44.9	0	11	0	3	0	1	1	1			60	3.15	1.23
1121	Sleeve gastrectomy	2	2	45	170	116	40.1	0	12	1	3	0	1	1	0	0	0	92	3.69	1.23
1122	Sleeve gastrectomy	2	2	32	165	111	40.8	1	14	1	3	0	2	2	1	0	0	63	7.93	1.26
1123	Sleeve gastrectomy	2	1	63	183	130	38.8	1	12	1	3	0	1	1	3	0	0	64	3.62	1.26
1124	Gastric bypass	1	2	37	164	114.4	42.5	1	14	1	2	0			0	0	0	62	3.71
1126	Medicinsk behandling	3	2	18	163	110	41.4		12	1	3	0	2	2	5			71	3.03	1.17
1127	Gastric bypass	1	2	18	169	112	39.2	1	14	1	3	0	2	2	3	0	0	23	5.3	1.24
								1	14	1	3	0	2	2
								1	11	0	3	0	1	1
								1	14	1	2	0	2	2
								0	12	1	3	0	3	3
								1	11	0	2	0	1	1
								0	14	1	3	0	2	2
								1	12	1	2	0	2	2
								0	12	1	3	0	1	1
								1	12	1	3	0	2	2
									14	1	3	0	1	1
								1	11	0	2	0	2	2
								1	14	1	3	0	1	1
								1	14	1	3	0	2	2
								1	9	0	3	0	1	1
								1	12	1	3	0	2	2
								1	12	1	3	0	3	3
								1	11	0	3	0	1	1
								1	14	1	3	0	1	1
								1	11	0	2	0	2	2
								1	14	1	2	0	1	1
								0	9	0	3	0	1	1
									12	1	1	1	2	2
								1	9	0	2	0	1	1
								1	12	1	3	0	2	2
								0	9	0	2	0	1	1
								0	12	1	3	0	1	1
								1	12	1	3	0	2	2
								1	12	1	3	0	2	2
								1	12	1	2	0	2	2
								1	11	0	3	0	1	1
								1	14	1	3	0	2	2
								0	12	1	2	0	2	2
								1	12	1	3	0	2	2
								0	14	1	3	0	1	1
								1	12	1	3	0	1	1
								1	14	1	2	0	1	1
								1	14	1	3	0	2	2
								1	14	1	3	0	1	1
								1	12	1	3	0	2	2
								0	12	1	2	0
								0	12	1	1	1	1	1
								1	12	1	3	0	1	1
								0			3	0
								0	9	0	3	0	2	2
								1	9	0	3	0	2	2
								0	12	1	2	0	1	1
								0	12	1	3	0	2	2
								1	14	1	3	0	1	1
								1	14	1	2	0	2	2
								1	14	1	2	0	2	2
								0	14	1			4	3
								1	14	1	3	0	2	2
								1	12	1	2	0	2	2
								1			2	0	1	1
								0	14	1	3	0	1	1
									9	0	3	0	1	1
								0	12	1	2	0	1	1
								0	12	1	2	0	2	2
								0			2	0	1	1
											2	0	2	2
								1	12	1	3	0	2	2
								1	12	1	2	0	2	2
								1	14	1	3	0	1	1
								1	14	1	3	0
								1	9	0	3	0	2	2
								1	12	1	2	0	1	1
								0	11	0	3	0	3	3
								1	14	1	2	0	1	1
								1	14	1	3	0	2	2
								1	14	1	2	0	1	1
								0	9	0	3	0	1	1
								1	11	0	2	0	2	2
								1	12	1	2	0	1	1
								0	14	1	3	0	1	1
								1	14	1	3	0	2	2
								0	12	1	3	0	2	2
								1	11	0	3	0	2	2
								0	12	1	2	0	2	2
								0	12	1	3	0	1	1
								0	9	0	3	0	2	2
								1	12	1	2	0	2	2
								1	14	1	3	0	2	2
								1	12	1	3	0	2	2
								0	14	1	3	0	3	3
								1	12	1	3	0	2	2
								1	12	1	2	0	2	2
								1	14	1	3	0	1	1
								1	14	1	3	0	2	2
								1	14	1	3	0	1	1
								1	14	1	3	0	3	3
								1	9	0	2	0	1	1
								0	14	1	3	0	2	2
								0	12	1	2	0	1	1
								1	12	1	2	0	1	1
								0	11	0	2	0	2	2
								1	12	1	2	0	1	1
								1	9	0	2	0	2	2
								1	12	1	3	0	2	2
								1	12	1	3	0	1	1
								1	11	0	3	0	3	3
								0	12	1	2	0	1	1
								1	14	1	2	0	3	3
								1	11	0	2	0	1	1
								1	12	1	2	0
								1	14	1	3	0	2	2
								1	12	1	3	0	2	2
								1	14	1	3	0	2	2
								0	9	0	1	1	2	2
								1	12	1	3	0	2	2
									9	0	1	1	1	1
								1	14	1	3	0	2	2
								0	14	1	3	0	1	1
								1	11	0	3	0	2	2
								0	11	0	3	0	2	2
								1	14	1	3	0	1	1
								1	14	1	3	0	2	2
								0	12	1	2	0	1	1
								0	14	1	3	0	2	2
								0	11	0	3	0	1	1
								1	14	1	2	0	2	2
								1			3	0	1	1
								1	11	0	3	0	1	1
								1	11	0	3	0	2	2
									14	1	3	0	2	2
								1	12	1	1	1	1	1
								1	14	1	3	0	2	2
									12	1	3	0	1	1

## Sheet: BASUN_2yrs
ID	Cat_treatment_2yrs	Gender_2yrs	Age_2yrs	Weight_2yrs	BMI_2yrs	NumberofMeds_2yrs	VitD_2yrs	Ca_2yrs	S_25OH_2yrs	S_PTH_2yrs	Jon_Ca_2yrs
0001						0
0002	3	2	27	71	30.7	1	0	0	17	4.6	1.22
0003	3	2	52	110	38.5	0			94	4.54	1.21
0004	3	2	52	98	36	4	0	0	84	3.74	1.27
0005	2	1	42	108	31.6	1	1	1	84	2.92	1.26
0007						0
0008	3	2	35	110	38.5	0	0	0	49	4.39	1.22
0009	1	2	51	100	39.1	2	1	1	77	7.95	1.2
0010						0
0011	3	2	58	87	34.9	1	0	0	38	3.98	1.23
0012						0
0013	3	2	34	96	35.7	4	1	0	54	6.51	1.17
0014						0
0015				94	31.4	3	1	1
0016	3	1	69			7	0	0	65	2.82	1.2
0017	1	2	42	97	36.1	1	0	1	44	7.11	1.15
0019	3	1	56	114.8	34.3	4	0	0	41	3.8	1.24
0020	1	1	55	85	29.4	3	1	1	86	3.76	1.27
0021						0
0022	3	2	73	119.9	48	4	0	0	95	5.59	1.28
0023	3	1	52	133	43.9	11	0	0	77	5.16	1.17
0024	3	2	34	104	39.6	0	0	0	55	3.98	1.26
0025	3	2	56	105	39	6	0	0	35	5.36	1.28
0026	2	2	34	98	38.8	1	1	1	28	4.75	1.23
0028	3	1	36	126	38.5	2	0	0	59	4.55	1.22
0029	1	2	55	93	37.7	0	1	1	88	3.23	1.25
0030						0
0031	1	2	52	82	30.1	1	1	1	82	1.67	1.22
0032	3	1	68	140	43.2	5	0	0	32	4.1	1.2
0033	3	1	71	107	30.6	2	0	0	65	7.45	1.17
0034						0
0036	1	2	42	66.5	24.4	0	1	1	57	6.04	1.24
0037	3	1	27	137	39.2	0	0	0	28	6.81	1.25
0038	2	2	58	76	29.7	1	1	1	122	2.98	1.25
0039	1	2	41	78	27	1	1	1	81	4.75	1.19
0040	3	1	74	102	34.5	8	0	0	46	8.02	1.24
0041						0
0042	1	1	59	105.4	29.5	3	0	0	88	3.12	1.24
0043				62	22.8	0	1	1
0044						0
0045	1	2	39	76	25.7	0	1	1	90	3.53	1.23
0046	1	2	30	74.6	27.2	0			34	5.95	1.25
0047	1	2	50	77.5	30.3	3	1	1	87	2.1	1.28
0048	3	2	52	130	44.5	9	1	1	83	5.7	1.23
0049	1	2	48	85	30.1	4	1	1	64	8.41	1.21
0050	1	2	38	61.5	24	0	0	1	69	1.89	1.21
0051	1	1	55	109	31.8	3	1	1	77	2.65	1.21
0052	1	2	48	58	21.8	0	0	1	48	7.47	1.22
0053	3	2	23			0			60	6.37	1.2
0054						0
0056	1	2	40	67	26.2	1	1	1	85	5.44	1.2
0057	3	2	54	96	31.7	3	0	0	67	3.21	1.25
0058	3	2	22	108.9	38.4	0	0	0	48	3.08	1.23
0059	3	2	59	135	54.8	5	0	1	83	5.44	1.2
0061	1	2	28			0			43	4.21	1.22
0062						0
0063						0
0064	3	2	34	71	27.7	2	1	0	49	4.17	1.23
0065	3	2	48	96	37	3	1	1	82	5.53	1.28
0067	3	1	48	100	30.9	0	0	0	48	3.63	1.21
0068	1	1	24	86	24.9	1	0	1	50	3.37	1.3
0069	1	2	51	74.6	28.4	0	1	1	88	5.01	1.23
0070	3	1	56			0			50	2.95	1.23
0071	3	2	35			0			57	4.88	1.22
0072	3	1	74	122	35.6	4	0	0	68	4.84	1.23
0073	3	2	73	104	39.1	11	0	0	77	4.56	1.2
0074	1	1	35	110	36.8	0			54	5.52	1.23
0075	1	1	46	103	29.8	0	1	1	63	4.55	1.21
0076						0
0079	1	2	47	89	34.3	9	1	1	56	3.22	1.19
0080	2	2	26	85	29.1	2	1	1	82	2.66
0081	3	1	23	84	25.6	2	0	0	75	3.42	1.27
0082						0
0083	3	2	52	120	40.6	3	0	0	34	5.11	1.24
0084	3	1	52	129	41.6	3	0	0	74	2.17	1.24
0086	3	1	77	105	32.8	10	0	0	86	7.98	1.18
0087	2	2	57	70	26.3	0	1	1	91	2.41	1.19
0088	3	1	61	96	31	1	0	0	58	3.23	1.25
0089	3	2	41			0			45	3.94	1.18
0091	2	2	58	72	25.5	0	0	0	31	3.08	1.27
0093	3	1	52	121	40	4	0	0	48	7.33	1.24
0094	3	2	55	87	30.1	0	0	0	53	1.73	1.25
0095						0
0096	3	1	55	79	25.5	2	0	0	33	3.58	1.23
0097						0
0098				73	30.4	0	0	0
0099						0
0100						0
0101				60	43.1	0	0	0
0102	3	1	46	156	45.1	3	0	0	48	8.45	1.18
0103						0
0105	1	2	60	65	23.9	0	1	1	70	4.49	1.2
0106						0
0107						0
0108	3	2	54	120	45.2	5			54	8.91	1.23
0109				144.6	43.7	3	0	0
0110						0
0111	1	2	50	70	29.1	1	1	1	53	9.09	1.27
0112	2	2	43	92	33.4	4	1	1	68	5.24	1.18
0113	3	2	54	87	31.6	1	0	0	49	5.68	1.22
0114	1	2	53	83	29.4	0	0	1	98	3.49	1.28
0115						0
0116						0
0117				137	42.3	0	0	0
0118	1	2	52	85	32.4	0	1	1	79	3.88	1.19
0119	3	1	60	135	37.4	1	0	0	41	2.58	1.24
0120	1	2	48	99	35.9	5	1	1	62	4.37	1.22
0121	3	2	52	120	40.6	3	1	0	109	2.87	1.25
0122	1	2	29			0			64	3.11	1.23
0123	2	2	62	89	35.2	9	0	0	82	5.21	1.2
0124	3	2	51	115	38.4	4	0	0	58	4.16	1.23
0126	1	2	61	83.5	34.3	0	1	1	58	4.46	1.25
0127	3	2	69	89.6	31	3	1	1	102	4.13	1.23
0128	1	2	51	65	26	1	1	1	97	3.95	1.2
0129	1	1	41	87	25.7	1	1	1	69	2.71	1.23
0130	3	2	45			0			42	6.14	1.23
0131	3	2	36	93	29	0	0	0	56	3.11	1.25
0132	3	2	63	120	42.5	5	1	0	43	19.4	1.24
0133	2	2	39	86.7	32.2	5	1	1	82	4.88	1.18
0134	3	2	52	94	42.3	4			22	5.19	1.18
0135						0
0136	2	2	57	68	27.6	6	1	1	98	2.65	1.28
0137						0
0140				76	24.5	2	1	0
0141	3	1	65	97	34.4	5	0	0	47	8.62	1.27
0142						0
0143	1	2	50	73	27.1	1	1	1	57	4.06	1.21
0144	1	2	41	64.3	22.8	0	1	1	62	3.39	1.24
0145	3	1	46	105	33.1	0	0	0	74	2.7	1.18
0146						0
0149	1	2	56	99	31.2	4	1	1	80	7.54	1.18
0150						0
0151	1	2	47	79	26.7	1	1	1	83	5	1.23
0152	1	1	45	104	33.6	0	1	1	54	5.97	1.25
0153				106	31.3	5	1	1
0154	1	2	57	78	29.7	8	1	1	69	5.42	1.21
0155	2	2	24	94.2	35.5	0	1	1	39	4.13	1.26
0156						0
0157						0
0158	2	2	45	73	26.8	0	1	1	90	2.28	1.25
0160	2	2	38	146	49.9	11	1	1	68	4.35	1.16
0161						0
0162				72	27.4	1	1	1
0163						0
0164	2	2	41	92	34.2	0	1	1	66	7.44	1.11
0165	3	2	57	75	30.4	2	0	0	105	3.35	1.23
0166	3	2	56	115	35.9	2	0	0	71	3.7	1.24
0167	1	2	31	79	27.7	0	0	1	44	4.37	1.25
0168						0
0169	1	2	51	99	35.1	0	1	1	62	4.73	1.18
0170	2	2	40	102	34.5	3	0	0	76	5.07	1.23
0171	1	2	53	79	26.1	1	0	1	90	3.58	1.27
0172	3	2	41	94	31.8	1	0	0	51	3.14
0173	1	2	56	85.5	29.6	1	1	1	104	3.91	1.24
0174	1	1	58	92	30	0			53	7.31	1.18
0175	1	2	37			0			128	2.57	1.22
0177	2	2	51	85.2	31.3	4	1	1	122	2.66	1.25
0178						0
0179	1	2	25	85	26.8	2	1	1	91	2.7	1.21
0180	1	2	64	90	27.2	7	1	1	64	5.2	1.26
0181	1	1	49	88	26.3	1	1	1	22	6.46	1.2
0182	2	2	59	81.2	32.9	3	1	1	92	4.55	1.25
0183						0
0184	1	2	33	68	26.2	0	1	1	71	2.43	1.2
0185	3	2	28	86.5	35.1	0	1	0	52	2.57	1.28
0186	3	2	72	80	31.3	5	0	0	59	5.61	1.34
0187						0
0188	3	1	67	115	39.8	0			40	3.35	1.19
0189						0
0190	3	2	61	104	38.2	8	0	0	29	6.19	1.28
0191	2	2	49	99	36.8	0	1	0	32	7.51	1.25
0192				74	27.5	2	1	1
0193	1	2	34	65	22	0	1	1	60	2.89
0194	3	1	27	122	35.6	0	0	0	36	2.19	1.23
0195						0
0196	2	2	27	74	28.9	1	1	1	38	2.95	1.18
0197	3	2	37	105	34.7	0	1	1	95	2.99	1.25
0198	1	2	46	92	32.6	1	1	1	59	4.11	1.29
0199						0
0202						0
0203	3	2	59	120	43	7	0	0	36	5.47	1.24
0205						0
0206	2	1	48	102	28.9	2	0	0	70	3.43	1.22
0207	2	2	52	106	33.5	9	1	1	83	3.14	1.18
0208				72	27.4	0	0	0
0209	2	2	57	118	39	3	1	1	89	3.17	1.21
0210	1	1	56	88	26.3	1	0	1	104	3.78	1.24
0211				129	37.3	3	0	0
0212	1	2	47	72	24.9	2	1	1	86	2.95	1.24
0213						0
0214						0
0215						0
0216						0
0217						0
0218	1	2	51	93	30	5	1	1	59	4.94	1.23
0219	1	2	61	75	27.9	3	1	1	29	6.79
0220	2	2	52			0			81	4.81	1.25
0221	1	1	53	78	24.6	5	1	1	63	4.59	1.2
0222	1	1	35	97	30.6	3	1	1	47	6.86	1.27
0225	1	2	48			0			30	7.39	1.21
0226	2	2	25	103	36.9	0			31	1.54	1.28
0227	2	2	44	110	34.7	4	1	1	70	3.29	1.29
0228	3	2	22	98	30.6	0	0	0	73	4.21	1.16
0229	2	1	27	90	26	0	1	1	93	1.92	1.21
0230	3	1	51	117	36.1	0	0	0	39	3.99	1.25
0231	3	2	47	98.2	36.5	3	1	0	91	1.86	1.25
0232	1	2	50	72	24.9	2	1	1	44	6.36	1.21
0233	1	2	33	77.4	27.1	0	1	1	45	3.32	1.26
0234	3	1	56	178.2	48.8	5	0	0	63	2.53	1.28
0237						0
0238	3	2	24	118	40.8	0	0	0	32	4.09	1.21
0239				70	26.3	4	1	0
0240	3	2	37	108	40.6	0	0	0	82	4.45	1.13
0241						0
0242						0
0243	1	2	45	67	24	3	1	1	69	3.02	1.24
0244						0
0245	2	2	33	76.6	29.2	0	0	0	78	2.25	1.19
0247	2	1	53	100	30.9	1	1	1	76	3.61	1.22
0248	1	2	45	69.8	24.7	0	1	1	82	4.67	1.2
0249						0
0250	1	2	40	63	21.8	1	1	1	69	4.21	1.24
0251	2	1	53	95	34.5	7	1	1	77	2.98	1.23
0252	1	2	46	65.8	23	3	1	1	63	4.43	1.22
0253	1	2	45	59.9	21.7	3	0	1	59	5.28	1.22
0254	2	1	40	87	28.4	0	0	1	39	3.9	1.2
0255	1	1	52			0			31	5.45	1.21
0256	3	2	44			0			135	2.41	1.19
0258						0
0259	2	1	29	71	24.6	0	1	1	75	3.34	1.21
0260						0
0261				65	27.4	0	0	1
0263						0
0264	1	1	36	102	30.8	0			36	3.01	1.27
0265	1	2	32	73	27.1	1	1	1	46	3.5	1.21
0266	2	1	41	100	26.6	4	1	1	80	3.07	1.25
0268	3	2	55	98	37.3	4	1	0	57	7.63	1.26
0269	3	1	65	156	45.6	2	1	1	69	1.44	1.3
0270	3	2	47	76	26	2	0	0	98	2.68	1.26
0271						0
0272	1	2	60	91	32.2	1	1	1	49	7.12	1.18
0273	2	2	28	103	34.8	0	0	1	111	1.88	1.25
0274						0
0275						0
0276	1	2	33	55.5	22.2	0	1	1	72	5.23	1.22
0277				115.5	39	3	0	0
0278						0
0279	1	2	49	90	31.1	10	1	1	78	7.76	1.21
0281						0
0282	2	2	42	72	24.1	1	1	1	66	3.07	1.19
0283						0
0284						0
0285						0
0286	3	2	34	93	33	0	0	0	49	1.49	1.24
0287	1	2	49	76	28.3	2	1	1	89	4.33	1.27
0289	3	1	69	101.1	35.4	7	0	0	63	3.32
0290	3	2	39	104	38.7	7	1	0	126	2.79	1.2
0291						0
0292	1	2	61	79	36.6	9	1	1	82	5.14	1.11
0293	1	2	43			0			55	3.07	1.22
0295						0
0296	1	2	51	60	21.8	3	1	1	89	2.88	1.24
0297	3	1	42	140	46.8	0	0	0	62	2.53	1.25
0298	1	2	62	74	29.3	3	1	1	82	5.75	1.27
0299	1	2	53			0			66	3.25	1.22
0300						0
0301	3	2	77	100	42.2	0			86	3.67	1.21
0302	1	2	53	57	22.3	0	1	1	83	3.27	1.28
0303	1	2	47	80	27	2	1	1	53	2.46	1.2
0305						0
0306	2	1	42	92	28.4	0	0	0	85	3.21	1.23
0307	1	2	36	63	22.6	0	1	1	28	5.89	1.14
0308	1	2	43	83	28.4	6	1	1	80	3.89
0309						0
0310						0
0311	1	2	63			0			68	4.31
0312						0
0313	1	2	53	70	26.7	0	0	1	92	5.59
0314	3	1	45	120	37.9	2	0	0	54	6.01	1.27
0315						0
0316						0
0317				146.5	40.6	6	0	1
0318						0
0319	3	2	33	125	44.8	3	0	0	34	3.59	1.23
0320	3	2	62	90.1	34.3	8	1	1	78	11.8	1.19
0321	3	1	48	110	37.2	0	1	0	85	6.19	1.25
0322	1	2	59	75	27.2	2	0	0	69	3.62	1.28
0323	1	1	53	102	31.5	0	0	0	76	3.36	1.23
0324	1	2	44	67	26.8	4	1	1	78	3.27	1.17
0326	1	2	22			0			52	3.11	1.27
0327	1	1	47	102	29.5	0	0	0	71	2.51	1.25
0328	2	2	35	80	26.4	0			101	2.07	1.26
0329	3	2	33			0			43	4.53	1.2
0330	3		27			0			60	4.3	1.21
0331	1	2	63	68	22.7	3	0	0	105	10	1.28
0332	1	1	57	77	23.8	0	1	1	96	1.35	1.22
0333	1	1	37	103	27.7	1	1	1	73	5.9	1.2
0334						0
0335	3	2	52			0			82	2.95	1.3
0336	2	2	40	87	29.4	2	0	1	91	1.99	1.21
0337	2	2	54	82	29.8	2	1	1	134	3.66	1.27
0338	2	2	43	89.6	29.6	1	1	1	70	5.13	1.25
0341	3	2	47	90	31.5	0	1	0	93	3.3	1.24
0342						0
0343						0
0344	1	2	37	74	26.5	0			60	4.51	1.24
0345	1	2	30	68	22.5	0			81	3.27	1.25
0346	2	2	45	112.4	38.4	7	0	0	73	2.14	1.18
0347						0
0349	3	1	52	157	44	5	1	0	109	2.61	1.24
0350	1	2	31	69	25	0	1	1	82	3.71	1.19
0351						0
0352	3	2	62	70	26	2	0	0	91	3.67	1.27
0353	1	2	51	80	29	6	0	0	98	5.44	1.19
0354	3	1	43			0			78	3.97	1.2
0355	1	2	35	76.5	25	1	1	1	69	3.3	1.23
0356	3	2	30	89	33.9	0	0	0	96	4.32	1.26
0357						0
0359	3	2	45	81.5	32.6	10	0	0	34	5.47	1.19
0360						0
0361	2	2	52	89.7	31.4	0	1	1	69	3.84	1.08
0362	3	2	56	110	42.4	0	0	0	50	6.59	1.18
0363	2	2	61	63	23.4	0	1	1	101	2.03	1.21
0364						0
0365	1	2	49	67	26.8	3	1	1	98	3.93	1.27
0367						0
0368	1	2	42	76	24.8	0	1	1	76	2.56	1.21
0369	3	2	66			0			37	4.17	1.26
0370	3	2	53	90	36.5	4	0	0	63	5.12	1.22
0371	3	2	23	110	37.6	5	0	0	34	3.07	1.25
0372	3	2	55	94	35.8	6	0	0	72	2.69	1.22
0373						0
0374				72	31.2	6	0	0
0375	1	1	56	78	25.5	4	1	1	74	2.67	1.22
0376	3	2	40	95	32.9	0	0	0	81	4.53	1.22
0379	2	2	56	68	23.5	0	0	1	90	3.02	1.27
0380	3	1	38	93	28.9	6	1	0	137	2.93	1.22
0382	1	1	36	90	33.1	0			43	3.95	1.24
0383	2	1	59	80	25	0	0	0	71	3.1	1.13
0384	3	2	50			0	0	0	39	6.27	1.22
0385	3	2	37	93	36.3	1	0	0	44	4.66	1.19
0387	1	2	45	86	28.7	0	1	0	74	6.3	1.2
0390	1	2	52	86	29.8	1	1	1	74	5.19	1.18
0391	3	2	50	95	31.4	2	0	0	62	4.54	1.26
0392	2	1	51	93	29	0	1	1	64	3.16	1.17
0393	1	2	38	75	26.9	1	1	1	107	5.22	1.2
0394	1	2	56	98	33.1	6	0	1	99	5.06	1.18
0395						0
0396	1	2	51	72	28.8	0			54	5.26
0397						0
0398						0
0399	2	2	52	73	26.2	3	1	1	81	3.94	1.23
0400	2	2	59	108	33.3	4	1	1	65	4.33	1.22
0401	1	2	33	68	28.3	1	1	1	69	4.05	1.2
0402	1	2	64	72.4	31.3	4	1	1	80	3.48	1.25
0404	2	2	39			0			34	3.26	1.21
0405	1	1	62			0			57	7.97	1.18
0406	2	2	46	84	31.2	6	1	1	76	5.06	1.25
0407	3	1	70	112	38.3	6	0	0	71	14.4	1.26
0409						0
0410	3	1	63	107.5	34.7	9	0	0	69	6.43	1.21
0411	2	2	29	82	29.1	0	1	1	55	3.15	1.2
0412						0
0413	2	2	33	70	24.8	0	0	0	91	1.64	1.24
0414						0
0415	3	2	40	79	31.6	0	0	0	88	3.13	1.22
0416	1	2	58	70	22.6	3	0	1	84	2.53	1.17
0417	2	2	58	77.8	30.4	0			81	3.9	1.2
0419	1	2	55	97	35.6	2			87	3.99	1.26
0420	1	2	36	71	25.5	0	1	1	67	2.04	1.22
0421	3	2	47			0			59	5.29	1.24
0422	3	2	76	82	30.9	1	0	0	54	7.4	1.29
0423	1	2	21			0			36	2.31	1.26
0425	1	2	60	82	31.2	1	1	1	65	7.45	1.18
0426	1	1	61	87	26	6	1	1	100	2.18	1.34
0427						0
0428	3	2	66	124	49	10	1	0	64	17.8	1.18
0430	1	2	54	84.6	31.8	2	1	1	90	6.24	1.27
0431	1	1	51	105	32.4	0	1	1	58	3.75	1.23
0432	2	1	38			0			102	3.82	1.19
0433	2	1	37	87	24.9	0	0	0	39	3.86	1.25
0434	1	1	32	83	25.1	1	0	0	66	4.67	1.25
0435						0
0437	3	2	52	105	37.6	7	0	0	89	5.82	1.24
0438	2	2	57	89	33.5	6	0	1	77	4.2	1.21
0439	2	2	42	85	29.4	1	1	1	82	1.93	1.23
0440						0
0441	1	2	21	94	32.9	0	1	1	86	2.2	1.22
0442	3	1	65	120	34.3	10			59	4.64	1.24
0443	1	2	51	94	31.8	2	1	1	94	4.12	1.23
0444	3	1	40	90	27.2	0	0	0	63	3.7	1.21
0445	1	2	45	97	31.7	1	1	1	76	1.74	1.19
0446	1	2	20	76	29.7	0	1	1	77	1.93	1.26
0447	3	2	45			0			50	5.5	1.28
0448				118	49.1	0	0	0
0449	1	2	31	80	28	1	1	1	64	3.53	1.25
0452	1	2	34	80	25.2	5	0	0	72	5.8	1.22
0453	1	2	37	83	31.2	4	1	1	89	1.77	1.21
0454	2	2	24			0			95	3.31	1.2
0455	2	2	34	72	27.1	1	1	1	50	2.28	1.2
0457	1	2	32	70	27	1	1	1	55	3.92	1.2
0458	3	1	46	167	49.3	1	0	0	58	3.49	1.22
0459	3	1	63	117	36.1	10	1	1	75	6.33	1.19
0460	1	2	45	80.9	28	4	1	1	68	7.74	1.18
0461	3	2	50	87	29.4	0	0	0	161	3.41	1.23
0462						0
0463	1	1	59	84	25.4	1	1	1	94	3.58	1.2
0465	1	2	54	76.5	29.1	1	1	1	85	3.83	1.23
0466						0
0467	3	1	69	130	37.6	7	0	0	71	3.45	1.15
0468						0
0469	1	2	26			0	0	1	58	3.12	1.25
0470	1	1	47	100	29.9	4	1	1	79	2.64	1.24
0471	2	1	39	107	31.3	0	1	1	52	3.37	1.21
0473						0
0474	3	2	54			0			82	2.55	1.2
0475	1	2	62	91	30.8	10	1	1	118	3.52	1.21
0476						0
0478	1	1	54	118	36	9	1	1	65	7.01
0479	3	2	71	85	31.2	4	1	0	83	3.17	1.28
0480	3	2	67	120	41	4	0	0	67	12.1	1.21
0481						0
0482						0
0483	1	2	37			0			62	5.67	1.23
0484	3	2	44	87	34	1	0	0	59	3.46	1.2
0485	3	2	38			0	0	0	84	1.37	1.24
0486	1	2	50			0	1	1	89	2.92	1.26
0487				108	39.7	2	1	1
0488	3	2	64	122.5	46.1	3	0	0	57	9.27	1.15
0489	3	2	45	65	26.4	0	0	0	76	4.73	1.23
0490	2	1	64	109	33.3	3	1	1	116	3.48	1.25
0491	3	2	39	101	37.6	0	0	0	53	4.07	1.29
0492						0
0493	2	2	35	84	32	4	1	1	76	7.56	1.18
0494	1	1	55			0			76	5.69	1.23
0495						0
0496						0
0497	1	1	63	106	27.3	10	1	1	64	5.5	1.14
0498	2	2	34	85	30.8	3	1	1	82	4.3	1.2
0499						0
0501	3	2	39	93	32.2	4	1	1	63	2.39	1.15
0502						0
0503	3	2	25	99	38.2	7	0	0	44	2.3	1.24
0504	1	1	50	101	30.8	1	1	1	77	4.25	1.14
0505	2	2	43	85	30.5	8	1	1	72	5.85	1.23
0507	3	2	67	90	36.1	2	0	0	63	2.67	1.27
0509	3	2	67	102	38.9	10	1	0	44	4.66	1.23
0510	1	1	39			0			40	4.51	1.22
0511	1	2	32			0			80	4.98	1.22
0512						0
0513	1	2	41	82.7	29.3	6	1	1	115	2.84	1.2
0514	1	2	59	85	31.2	2	1	1	96	5.02	1.18
0515	1	2	52	74	25.6	0	1	1	77	4.67	1.25
0516	3	2	48	71	26.4	0	0	0	103	3.63	1.24
0517	1	2	56	81	29.4	0	0	1	90	4.35	1.22
0518	3	1	41			0			63	6.38	1.22
0519						0
0520						0					1.19
0522	2	2	48	110	39	0	1	1	61	7	1.19
0523	2	1	61	86.5	30.6	7	0	1	64	5.7	1.19
0524	3	2	54	94	30.7	1	0	0	96	2.23	1.26
0525	3	1	31			0			29	5.3	1.17
0526	1	1	59	118.5	34.6	3	1	1	115	3.88	1.19
0527	2	2	28	86	29.8	2	0	0	90	1.74	1.2
0528	1	2	52			0			74	8.2	1.19
0529	3	2	50	78	30.5	0			30	3.51	1.25
0530	2	1	52	94	27.5	4	1	1	89	4.19	1.21
0531	1	1	55	95	30	1	1	1	38	5.38	1.24
0535	1	2	50	74.5	26.4	0	1	1	67	3.27	1.25
0537	2	2	38	83	32.4	2	1	1	69	3.28	1.19
0538	1	2	30	69	22	1	1	1	93	3.46
0539						0
0540	1	1	38			0			109	2.77	1.2
0542	3	2	54	140	49.3	5	0	0	75	5.96	1.23
0544	3	2	43	105	38.1	1	0	0	47	4.77	1.14
0545	1	2	42	73	26.2	8	1	1	66	6.1	1.2
0547	2	2	55	82	30.1	5	0	1	100	7.54	1.24
0548	3	1	39	112	34.2	2	0	0	88	3.42	1.22
0549						0
0550	1	1	57			0			61	5.52	1.24
0551	1	2	62			5	1	1	125	3.34	1.27
0552	1	2	42	62	21.7	0			74	3.48	1.23
0553	3	2	64	79	26.7	0	0	0	70	3.35	1.25
0554	1	2	56	119	39.8	2	1	1	83	4.44	1.27
0555						0
0556	1	2	47			0			72	4.3	1.16
0557	3	1	44	166	44.6	7	0	0	25	2.85	1.26
0558				96	27.7	7	1	1
0559						0
0561	3	2	61	71	25.5	4	0	0	37	4.6	1.25
0562	3	2	42	96	33.2	0	0	0	69	4.37	1.23
0563	1	2	21			0			110	2.02	1.22
0564						0
0565				88	26.3	1	0	1
0566						0
0567	3	1	47	145	46.3	1	0	0	45	2.89	1.17
0568	3	1	70	134	39.6	12			64	3.58	1.15
0570	1	2	36			0			71	3.69	1.24
0571	3	2	55	82	33.3	0	0	0	80	2.95	1.22
0573	3	1	73	102.9	31.1	6	0	0	43	6.03	1.29
0574	3	2	67	118	42.3	7	0	0	66	7.12	1.19
0575	1	1	31	94	28.4	0	1	1	40	2.75	1.19
0576	1	2	54	92	33	4	1	1	88	2.9	1.26
0578	1	2	49	73	25.9	0	1	1	49	5.9	1.12
0579	1	2	35	82	29.1	1	1	1	71	2.42	1.21
0580	1	2	53	62	22	2	1	1	124	4.07	1.24
0581	1	2	56	75	27.2	4	1	1	83	2.76	1.32
0582				76.7	29.2	2	1	1
0584				60.3	23	5	0	0
0585	1	1	51	102	29.8	0	0	0	40	5.81	1.26
0586	2	2	29	85	30.1	0	1	1	47	3.42	1.25
0587	1	2	34	70	27	2	1	1	95	10.5	1.17
0588						0
0589						0
0590	2	2	54			0			52	3.25	1.22
0591	3	2	59	79	31.6	4			91	3.61	1.22
0594	3	2	57	94	34.1	5	0	0	81	3.39	1.23
0595	3	2	60	75	28.6	0	1	0	52	6.61	1.14
0597	3	2	52	111	38	0	0	0	44	3.39	1.23
0599	2	2	47	77	30.5	4	1	1	79	3.52	1.11
0600	3	2	49	86.9	30.4	8	1	0	97	4.46	1.21
0601	3	2	59	85	32.8	6	0	0	40	5.57	1.33
0602				95	34.9	0	1	1
0603	3	1	53	109	38.2	0	0	0	42	2.38	1.27
0604	3	2	50	97	35.6	0	0	0	62	5.22	1.23
0605						0
0606	3	1	70			3	0	0	56	3.72	1.2
0607	1	2	34	73	25.6	0	1	1	50	3.87	1.21
0608	3	2	54			0			45	6.63	1.23
0609	3	2	63	105	35.9	2	0	0	63	4.86	1.24
0611	1	1	46	100	33	0	0	1	51	3.49	1.27
0612	3	2	42	123.5	39.9	1	0	0	56	3.91	1.16
0614	3	2	36	92	32.2	4	0	0	70	3.61	1.23
0615						0
0616	1	2	41	65.5	24.1	5	1	1	65	5.3	1.21
0617						0
0618				98	31.6	0	0	0			1.2
0621	2	1	35	125	34.6	0	1	1	55	3.75	1.26
0623	2	2	56	78	29	0	1	0	58	4.55	1.23
0624	2	2	25	78	29.4	1	1	0	71	0.717	1.27
0625	1	2	42	92	33.4	2	1	1	47	4.87	1.19
0626	3	2	53	80	29.7	0	0	0	57	3.99	1.23
0627	3	1	55			0			25	6.5	1.16
0629	1	2	37	70	25.1	0			42	1.2	1.23
0630						0
0631						0
0632	2	2	37	60	24.8	0	1	1	68	3.46	1.22
0633						0
0634	1	2	33	65	25.4	0	1	1	67	5	1.17
0635	3	2	39	98.2	34.8	2	1	0	70	5.24	1.22
0636				97	35.2	7	0	1
0637	1	2	33	54.8	22	0	1	1	56	3.94	1.19
0638	3	2	29	90	33.1	2	0	0	24	7.92	1.24
0640	3	2	66	81	32.9	5	0	0	49	5.9	1.16
0641	1	1	55	76	24.3	1	1	1	113	2.7	1.21
0642	3	2	74	94	32.9	9	0	0	58	4.58	1.18
0643	1	2	56	62	23.3	3	1	1	73	3.96	1.21
0644	2	2	55	78	26.1	0	1	1	152	1.16	1.24
0645	3	1	46			0			23	5.59	1.25
0646				76	26.6	4	1	1
0647	3	2	45			0			33	5.1	1.22
0648	2	2	47	77	27.3	0	0	0	42	2.95	1.22
0649	3	1	67	88	29.1	1	0	0	85	2.73	1.24
0650	2	1	47			0			85	2.61	1.23
0651	1	1	52	108	32.2	2	1	1	80	6.81	1.22
0652	1	1	47			0			97	4.56	1.29
0653						0
0654	1	2	55	78	29.7	2	1	1	63	3.37	1.21
0655						0
0656						0
0657	1	2	36	73	24.7	0	1	1	58	5.21	1.21
0658						0
0659	2	2	38	101	33.7	0	1	1	90	3.18	1.24
0660						0
0662				115	42.8	2	0	0			1.24
0663	3	2	64	96	32.4	4	0	0	42	5.11	1.21
0664						0
0665	3	2	59	76	30.1	0	0	0	61	4.17	1.23
0666	3	2	58	90.7	34.6	4	0	0	67	3.75	1.26
0667	2	2	60	101	34.9	3	1	1	104	1.22	1.24
0668						0
0670						0
0671	1	2	34	70	22.6	0	1	1	115	3.86	1.22
0672	3	1	32	160	44.3	3	0	0	60	1.55	1.24
0673						0
0674	3	2	54	110	40.9	0	0	0	104	3.38	1.2
0675	1	2	35	98	33.5	4	1	1	50	5.59	1.23
0677	1	2	31			0			88	5.06	1.25
0678						0
0679				114	46.2	2	0	0
0680	3	1	25			0			26	4.09	1.22
0681	1	2	57	99	37.7	1	1	1	73	3.89	1.14
0682	1	1	35	102	35.3	1	1	1	51	3.29	1.27
0683	2	1	40	94	29	2	0	0	65	5.25	1.28
0684	1	1	39			0			79	4.27	1.26
0685	3	2	42	89	29.1	0	0	0	46	3.94	1.22
0686						0
0687	3	2	48	86	30.3	4			59	5.63	1.21
0688	1	2	36			0			80	3.88	1.26
0689	2	2	45	82	29.8	2	1	1	81	2.57	1.29
0690	1	2	39	115	36.7	2	1	1	92	2.96	1.25
0691	1	2	48	66	24.2	0	1	1	75	4.42	1.18
0692	1	2	45	72	26.8	0	1	1	74	2.44	1.18
0693	3	2	71	108	35.7	4	1	0	72	5.36	1.23
0694	2	1	29	77.5	23.9	0	1	1	49	3.77	1.19
0695	3	1	58	121	38.2	11	0	0	28	5.72	1.22
0696						0
0697						0
0698	1	2	32	84	29.4	0	1	1	20	5.21	1.22
0699	3	2	43	98	34.7	0	0	0	70	5.69	1.24
0700						0
0701	1	2	53	83	29.4	3	1	1	81	3.33	1.21
0702	2	1	37			0			34	2.91	1.22
0704						0
0706						0
0707	2	2	29	77	29	0	1	1	72	4.51	1.2
0708	1	2	46	95	29.3	1	1	1	48	4.33	1.25
0710				119	35.5	4	1	1
0712						0
0713	1	2	40			0			63	4.92	1.21
0714	1	2	37	69.4	27.5	0	1	1	66	3.59	1.23
0716	2	2	56	60.7	23.3	1	1	1	99	7.41	1.23
0717	3	2	56			0			75	10.6	1.27
0719				108.5	38.9	1	1	1
0720				80	35.1	1	0	0			1.17
0721	3	2	56	107	40.8	1	0	0	34	7.81	1.19
0722	3	2	61	91	33.8	4	0	0	27	4.71	1.24
0724	1	2	47	62	26.8	3	1	1	71	5.47	1.23
0725	2	2	55	83	32.4	4	1	0	99	2.7	1.28
0728						0
0729	3	2	61			0			66	3.17	1.21
0730	3	1	72	119.3	39	11	0	0	24	8.27	1.19
0731	3	2	33			1	0	0	47	4.62	1.24
0732						0
0733	2	2	57	71	24.9	2	1	1	101	3.5	1.19
0734	3	1	42			0			49	5.55	1.22
0735	3	2	72	75	31.6	8	0	0	52	3.66	1.28
0736						0	0	0
0737	3	2	71	79	29.4	10	0	0	62	1.86	1.29
0739	3	2	56			1	0	0	38	3.49	1.24
0740	3	2	43	110	38.1	1	0	0	80	3.16	1.23
0741						0
0742	1	2	50	89	33.5	2	1	1	72	5.09	1.23
0743						0
0744	2	2	42	85	32.4	3	1	1	54	10.3	1.18
0747	3	2	50	104.5	33.7	3	0	0	75	3.47	1.21
0748	1	2	55	92.5	35.7	5	0	1	80	6.21	1.22
0749	1	2	57	97	32.4	0			124	3.1	1.22
0750	1	2	36	64	27.3	0	0	0	47	4.16	1.16
0751	3	2	66	110	38.5	0	0	0	15	6.96	1.24
0753	3	2	32	108	36.1	10	0	0	39	5.93	1.26
0754						0
0755	3	2	56	110	38.5	2	0	0	62	4.77	1.27
0756						0
0759	3	1	23	148	39.4	3	0	0	61	2.08	1.26
0760	1	2	61	72	25.5	0	1	1	68	4.14	1.24
0761	1	2	36	88	34.4	0	0	1	50	3.84	1.17
0762	1	2	57	90	28.4	0	1	1	65	6.01	1.27
0763				78	28	6	1	1			1.27
0764	2	2	51	92	33	3	1	1	94	2.56	1.16
0765	3	1	43	152	49.1	0	0	0	28	3.84	1.19
0766	1	1	48			0			16	6.8	1.23
0767	2	2	30	84	28.4	2	0	1	45	3.42	1.19
0768	3	2	26			0			67	3.26	1.25
0770	3	2	62	86	31.6	0			24		1.17
0771	1	2	44	73	25	0			104	2.4	1.25
0772				97	34	1	1	1
0773	1	2	34	119	43.2	1	1	1	53	5.99	1.22
0774	2	2	53	117	40.5	3	0	0	70	3.71	1.25
0775	3	2	38	92	30	1	1	1	83	2.97	1.23
0776						0
0777	3	2	55	124	41.9	0	0	0	31	4.56	1.24
0778				104.5	40.8	2	1	1
0779	1	2	28	82	25.3	0	0	0	47	3.95	1.23
0780	3	2	62	100	37.6	3	0	0	31	12	1.21
0781	2	2	37	81	30.5	5	1	1	74	5.55	1.11
0782				115	39.8	1	1	1
0783	2	2	22	75	25.6	0	0	0	49	3.83	1.23
0784	2	1	60	128	38.2	0	0	0	38	6.31	1.18
0785	2	1	50	142.2	43.4	9	1	1	61	4.82	1.25
0786	3	2	46	97	34.8	0	1	1	58	4.22	1.26
0788	2	2	51	95	37.6	1	1	1	65	5.71	1.19
0789	2	1	57	95.2	28.7	0	0	0	64	3.04	1.25
0790	1	2	44	95	33.3	6	1	1	75	5.12	1.24
0791	3	2	44			0			50	3.05	1.27
0792	3	2	49	95	31.7	1	0	0	65	4.14	1.17
0793	3	2	68	85.4	35.5	8	0	0	68	3.78	1.24
0794						0
0796	2	2	41	91	33.4	1	1	1	46	4.28	1.23
0797	3	2	58	110	43.5	9	0	0	67	5.02	1.2
0798	3	2	57	82	34.1	1	0	0	46	8.69	1.21
0799	3	2	65	102	37.5	7	0	0	70	5	1.24
0800	3	2	51			10	0	0	60	6.05	1.29
0801	3	1	72	140	43.7	8	0	0	36	7.39	1.25
0803	3	2	43	104	41.1	4	0	0	44	8.28	1.22
0804	1	2	63	75	28.2	4	1	1	68	3.75	1.32
0805						0
0806	3	2	79	114	47.5	3	0	0	34	7.67	1.23
0807	2	2	44	70	29.1	0	1	1	78	2.72	1.28
0808	1	2	46	67	25.5	2	1	1	64	3.94	1.22
0809	3	1	61	140	40.5	1	0	0	37	5.22	1.2
0810	3	2	29	109	40	1	0	0	46	2.4	1.22
0811						0
0812	1	1	29	95	25.2	1	0	0	70	2.3	1.29
0813	2	2	49	75	29.3	1	1	1	73	5.06	1.25
0814						0
0815	3	1	48			0			72	9.82	1.18
0817	3	1	60	130	38.8	0			32	10.7	1.19
0818						0
0819	3	2	37	124	39.1	2	1	0	65	4.44	1.22
0820	1	2	41			0			27	9.5	1.23
0821	1	1	45	130	36	0	0	0	64	4.26	1.23
0822	1	2	33	59	23.3	2	0	1	68	2.45	1.25
0823	3	1	70	98	30.2	6	0	0	77	7.12	1.27
0824				99.4	38.3	6	0	0
0825				150	40.7	3	0	0
0826						0
0827	1	2	47	100	36.7	3	1	1	91	3.44	1.27
0828						0
0829	1	2	54	53	21.8	4	1	1	126	3.04	1.23
0830	1	2	47	77	27.6	0	0	1	75	4.3	1.22
0831						0
0832	3	2	57			0			62	3.31	1.27
0833	1	1	52	116	33.2	1	1	1	54	3.26	1.25
0834	3	2	37			0			64	2.3
0835						0
0836	1	2	34	84	29.1	1	1	1	73	2.43	1.15
0837						0
0838						0
0839	2	2	57	80	29.4	1	1	1	63	4.55	1.24
0840	3	2	54	80	28.7	1	0	0	93	4.11	1.24
0841	1	1	20			0			22	5.81
0843	1	2	41	86	28.6	0	0	0	68	4.07	1.19
0844	1	2	55	85	37.8	7	0	1	86	4.28	1.26
0845	3	2	54	123	43.1	1	0	0	91	4.85	1.27
0846	2	2	49	102	35.3	4	1	1	78	3.95	1.17
0847	1	2	50	88	30.4	0			83	4.5	1.14
0848	3	2	32	82	29.8	0	0	0	63	2.81	1.25
0849						0
0850	1	2	31			0			33	3.85	1.22
0851						0
0852	2	2	41	66	23.4	5	1	1	64	2.67	1.18
0853	3	1	55	108	35.3	3	0	0	40	3.51	1.25
0854	1	2	58	74.6	27.4	1	1	1	90	1.41	1.22
0855				79	27	4	1	1
0857				102	30.8	0	1	1
0858	2	2	46	102	36.1	1	1	1	73	2.33	1.15
0859	3	2	55	138	47.8	5	0	0	35	5.36	1.19
0860						0
0861	1	2	61	73.1	28.6	1	1	1	42	5.14	1.21
0862	3	2	61	73	23.8	6	0	0	55	3.16	1.25
0863	2	2	49	92	30.4	2	0	1	74	3.27	1.25
0864	3	1	47			0			49	4.96	1.2
0865	1	2	33	63.6	24.2	0	1	1	96	3.15	1.25
0866	2	2	41	87	34	0	1	1	85	3.59	1.23
0868						0
0869	3	2	52	102	37.9	8	1	1	64	3.68	1.23
0870	3	1	53			0			43	5.37	1.2
0872	3	2	49	105	37.6	1	0	0	68	2.59	1.25
0873						0
0874						0
0875	3	2	51			0			50	3.64
0876	3	2	71	110	43	5	0	0	29	11.4	1.19
0877	2	2	35	64	23.8	1	0	1	107	2.15	1.21
0878	1	2	50	91	29.7	1	1	1	43	4.55	1.18
0879						0
0880	1	2	54	73	24.1	1	1	1	64	4.53	1.17
0881	2	2	36	103	30.8	1	1	1	82	2.44	1.21
0883				73	25.6	0	1	1
0884						0
0885						0
0886	3	2	67	115	42.2	0	0	0	44	5.04	1.19
0887	1	2	44	73	27.8	0	0	1	62	4.08	1.24
0888	1	1	32	92	30	0	1	1	72	5.47	1.22
0889	3	2	52	93	33	2	0	0	65	4.18	1.19
0890				186	56.2	12	0	0
0891	2	1	51	114	37.2	4	0	1	62	3.76	1.21
0892	1	2	55	80.6	27.2	0	1	1	75	3.53	1.24
0893	1	2	38	70	25.4	1	1	1	90	2.9	1.23
0894	3	2	54	136	45.4	6	0	0	65	9.14	1.31
0895	2	2	45	73	32	1	0	0	57	2.41	1.24
0896	3	2	34			0			52	3.03	1.23
0897	1	2	38	64	22.7	1	1	1	69	4.81	1.21
0898						0
0900						0
0901	2	1	30	113	31	0	0	1	30	4.82	1.25
0902	1	2	45	57	22.8	0	1	1	58	7	1.22
0903	2	1	55	112.2	32.1	0	1	1	76	2.97	1.22
0904						0
0905	1	2	59	71	23.7	1	1	1	98	2.8	1.33
0906	3	1	49	91	31.5	2	0	0	38	4.66	1.2
0907	1	2	52	83	31.2	2	1	1	35	4.03	1.19
0908						0
0909	3	2	48			0			72	5.9	1.29
0910	1	2	34	78	29	0	1	1	70	4.04	1.2
0911	3	1	47	142	45.3	3	0	0	55	7.49	1.19
0912						0
0913	3	2	48			0			59	4.88	1.17
0914	1	2	61	70	24.8	2	1	1	99	3.32	1.18
0915	1	2	44	65.3	24.6	0	1	1	71	6.65	1.2
0916	1	1	45			0			58	2.29	1.22
0917						0
0918	1	1	53	80	28.3	2	1	1	90	4.14	1.25
0919	2	1	27	120	35.8	0	0	0	52	4.81	1.17
0920				80	27	6	0	1
0921				110	33.6	0	1	1
0922						0
0923				72	27.8	0	0	0
0924	3	2	54	80	30.5	4	0	0	104	3.82	1.24
0925				130.6	46.3	2	0	0
0926	1	2	52	78	28	1	1	1	80	3.89	1.2
0927	3	1	52			5	0	0	88	1.44	1.23
0929	3	2	50			0			105	4.66	1.23
0930	1	2	28	92	30	1			56	4.72	1.23
0931	1	1	25	110	35.1	1	1	1	55	2.89	1.28
0932	3	2	52	105	34.3	0	0	0	43	3.53	1.18
0933	1	1	64	87	27.5	0	1	1	82	3.68	1.21
0934	2	2	55	68	25.6	5	0	0	58	5.65	1.19
0935				100	29.2	0	1	1
0936						0
0937	3	1	58	155	45.3	0	0	0	54	3.74	1.2
0938	2	1	33	120	35.8	1	1	1	118	4.13	1.13
0939	1	2	38	60	22	0	1	1	74	3.85
0940	2	1	50	103	32.5	4	1	1	106	3.16	1.27
0942	3	1	50	96	33.2	2	0	0	42	3.53	1.23
0943	1	2	47	94.6	28.2	2	1	1	75	4.86	1.26
0945	2	2	60	56	23	6	0	1	135	2.53
0946	2	1	57	90.5	27	2	1	1	112	2.17	1.29
0948						0
0949	3	2	65	115	39.8	6	0	0	78	5.72	1.2
0950						0
0951	1	2	58	76.1	26.5	2	0	1	78	6.21	1.25
0952				45	18.5	1	1	1			1.21
0953	1	2	64	89	34.3	3	1	1	88	4.58	1.274
0954						0
0955	2	1	34	120	31.2	0	1	1	48	2.36	1.24
0957	3	2	29			0			43	3.96	1.21
0958	3	2	30			0			55	3.84	1.22
0959	1	2	33	79.2	26.8	0	1	1	67	2.47	1.22
0960	2	2	26			0			55	5.73	1.18
0961	1	2	46	103	31.8	1	0	1	75	6.21	1.22
0962	1	2	28			0			73	1.94	1.28
0963	3	2	22			0			28	7.21	1.19
0964	1	2	22	59.4	21.3	0	0	1	66	3.87	1.19
0965	2	1	50	66	22.8	4	1	1	66	2.36	1.25
0966	3	2	50	109	40.5	0			95	5.06	1.16
0967	1	2	29	91.5	31.7	2	1	1	42	3.33	1.27
0968	3	2	36	90	35.6	3	0	0	33	2.42	1.23
0969	1	2	24	94	32.5	1	1	1	70	3.15	1.28
0971	3	2	37	116	40.1	4	1	0	79	3.37	1.17
0975	2	1	47	79	23.3	5	0	1	92	1.6	1.3
0976						0
0977	1	2	45	67	24.6	4	1	1	77	1.99	1.2
0978						0
0979	3	2	77	121	40	3	0	0	34	6.65	1.21
0980	1	2	31	99	33.5	0	1	1	102	1.49	1.25
0983	1	2	61	68	24.1	10	1	1	96	2.84	1.22
0984	2	1	53	120	30.9	1	0	1	51	4.87	1.32
0985	2	2	49	64.7	21.6	2	1	1	81	2.75	1.25
0986				94	26.9	1	1	1
0988						0
0991						0
0994	2	2	38			0			70	5.33	1.24
0995	1	2	30	105	32.4	1	1	1	76	5.06	1.17
0996	1	2	32	75	25.4	0	0	0	69	3.49	1.23
0997						0
0998						0
0999	2	2	45	65.5	25.3	0	0	0	71	2.77	1.25
1000	1	2	36	65	24.5	0	1	1	87	2.3	1.18
1001	1	2	40	97	36.1	1	1	1	50	6.18	1.24
1002				100	33.4	0	0	1
1004						0
1005						0
1006						0
1007	1	2	29			1	1	1	75	2.8	1.25
1009	1	1	63	92	30.7	4	1	1	73	5.43	1.21
1011	1	2	52	70	29.1	4	1	1	124	4.7	1.2
1012	2	1	52	112	34.2	2	1	1	8	3.25	1.25
1013	1	2	27	69.9	24.2	1	1	1	114	2.15	1.25
1014	3	2	23	136	43.4	9			30	8.6
1015	1	1	48	65	27.1	0	1	1	62	2.31	1.27
1018						0
1019	1	2	45	84	32.4	1	1	1	72	2.12	1.23
1020	2	2	42	95	36.6	5	1	1	72	5.09	1.24
1021	1	2	42	65	24.5	1	1	1	74	6.54	1.22
1022						0
1024	3	2	31	97	34.8	1	0	0	43	3.85	1.27
1025	1	2	28	89	27.8	8	1	1	103	3.05	1.21
1026	2	2	31	78	28	2	1	1	77	4.47	1.26
1027						0
1029	2	1	27			0			27	3.02	1.27
1030						0
1031	1	2	55	66	24.2	6	1	1	130	4.59	1.36
1032	1	2	30	72	25.5	0	1	1	82	3.67	1.23
1033						0
1034	1	1	32			0			35	5.19	1.27
1035	2	2	65	104.5	34.9	1	1	1	67	9.24	1.37
1036				103	41.8	9	1	1
1037	2	2	46	84	30.9	2	1	1	102	3.25	1.22
1038	2	2	54	80	30.1	6	1	1	86	5.08	1.21
1039	1	2	52			0			51	4.05	1.2
1040				137.4	48.4	1	0	0
1041						0
1042	2	2	24	72	26.8	1	0	0	48	2.2	1.25
1043	2	2	41	85	32.8	1	1	1	87	2.54	1.29
1045	2	2	39	71	26.1	0	0	0	78	2.89	1.24
1046	2	2	31			0			47	4.75	1.23
1047	3	2	24	125.6	43	3	0	0	49	6.09	1.22
1048	2	2	25	72	26.1	4	1	1	58	2.19	1.24
1049	3	2	35	100	36.7	1	0	0	42	6.64	1.21
1050						0
1052	2	2	38			0			25	6.25	1.21
1054	2	2	34	75	30	2	1	1	95	6.27	1.22
1056	1	2	64	77	29.3	2	0	1	90	10.3	1.38
1057	2	2	48	84	30.1	8	1	1	85	6.22	1.2
1059	1	2	23	67	25.2	1	0	1	70	2.4	1.26
1060	2	2	33	73	28.9	4	0	1	47	2.33	1.21
1061						0
1062						0
1063	1	2	52	70	26.7	3	1	1	78	4.78	1.21
1064	1	2	39	88	30.1	11	0	0	26	6.72	1.2
1065	1	1	29	91	26.3	0	1	1	41	2.22	1.24
1066	3	2	30	110.4	39.1	0	0	0	36	3.23	1.24
1067						0
1070	1	1	57	106	29.1	0			54	3.92	1.25
1071	1	2	31	72	26.8	0			50	3.79	1.23
1072	1	2	52	60	21.5	3	1	1	78	4.51	1.17
1074	1	2	49			0			24	4.69	1.21
1075	1	2	60	64	25	14	1	1	87	2.87	1.32
1076	1	1	32			0			60	3.23	1.29
1080	1	2	52	76	26.3	1	1	1	86	3.73	1.22
1081						0
1082	1	2	54	81.2	26.5	0	1	1	103	4.28	1.27
1083						0
1084	1	1	33	90	27.5	4	1	1	58	6.79	1.18
1086				78	27.6	0	1	1			1.25
1087	2	1	44	119	35.5	0	0	0	106	2.07	1.2
1088	1	2	54	66	24.8	4	0	1	63	3.49	1.18
1089	2	2	43	82	27.7	3	1	1	69	5.45	1.25
1090	2	1	59	111	31.4	4	1	1	78	4.19	1.26
1092	1	2	53	85	33.2	3	0	0	92	4.69	1.23
1093	1	1	54	101	30.8	2	0	0	62	5.56	1.28
1094	1	1	51	103.7	33.1	4	1	1	78	2.58	1.25
1095	2	2	31	60	22.9	0	1	1	41	3.93	1.24
1096	2	2	56	85.5	31.4	0			107	2.12	1.17
1097						0
1098						0
1099				62	25.5	1	1	1
1100	1	1	48			0			83	2.9	1.22
1102	1	2	36	78	30.1	1	0	0	55	4.65	1.23
1103	2	2	46	70	25.1	11	1	1	69	4.77	1.2
1104	2	2	51	69	27	1	1	1	75	6.24	1.21
1105	3	2	28	130	42.9	0	0	0	70	1.66	1.19
1107	1	2	38	95	30	0	1	1	74	3.15	1.24
1108	1	2	43	69	23.6	0	1	1	77	2.73	1.24
1109	2	2	49	82	28	4	1	1	74	7.73
1110	2	1	48	96	28.7	0	0	0	44	3.11	1.26
1111	1	2	35	100	33	2	1	1	82	2.9	1.3
1112	2	2	35	120	41.5	2	0	0	55	6.84	1.18
1113	1	2	61	101.7	33.6	0	1	1	78	4.53	1.23
1114	2	2	22	76	26.3	0			38	1.92	1.26
1115	2	2	54	93	34.2	0	1	1	68	3.86	1.22
1116	2	2	44	120	43	0	1	1	67	5.32	1.25
1117	1	1	58	128.5	33.4	0	1	1	85	3.31	1.28
1120	1	2	52	86	28.1	0	0	0	76	3.86	1.2
1121	2	2	47	70.5	24.4	1	1	1	115	2.79	1.22
1122	2	2	34	89	33.1	2	1	1	115	4.02	1.26
1123	2	1	65	89	26.9	2	1	1	108	1.45	1.25
1124				77	28.3	0	1	1
1126				110	41.1	3	0	0
1127				80	27.7	0	1	1

## Sheet: BASUN_Supplements_VitD_Calcium
ID	Treatment	D0	D6	D12	D24	Ca0	Ca6	Ca12	Ca24
1	3	0				0
2	3	0		0	0	0		0	0
3	3	0		0		0		0
4	3	0	0	0	0	0	0	0	0
5	2	0	1	1	1	0	1	1	1
7	3	0	0	0		0	0	0
8	3	0	0	0	0	0	0	0	0
9	1	0	1	1	1	0	1	1	1
10	1	0				0
11	3	0	0	0	0	0	0	0	0
12	3	0		0		0		0
13	3	0			1	0			0
14	3	0	0			0	0
15	2	0	1		1	0	1		1
16	3	0	0	0	0	0	0	0	0
17	1	0	1	1	0	0	1	1	1
19	3	0	0	0	0	0	0	0	0
20	1	1	1		1	0	1		1
21	3	0	1			0
22	3	0	0	0	0	0	0	0	0
23	3	0		0	0	0		0	0
24	3	0	0	0	0	0	0	0	0
25	3	0		0	0	0		0	0
26	2	0	1	1	1	0	1	1	1
28	3	0	0	0	0	0	0	0	0
29	1	1	1	1	1	0	1	1	1
30	3	0	1	1		0	1	1
31	1	0	1	1	1	0	1	1	1
32	3	0	0	0	0	0	0	0	0
33	3	0	0	0	0	0	0	0	0
34	2	0				0
36	1	0	1	1	1	0	1	1	1
37	3	0	0	1	0	0	0	1	0
38	2	0	1	1	1	0	1	1	1
39	1	0	1	1	1	0	1	1	1
40	3	1	0	0	0	1	0	0	0
41	3	0	0	0		0	0	0
42	1	0	1	1	0	0	1	1	0
43	1		1		1		1		1
44	3	0				0
45	1	1	1	1	1	0	1	1	1
46	1	0	1	1		0	1	1
47	1	0	1	1	1	0	1	1	1
48	3	1	1	1	1	1	0	1	1
49	1		1	1	1		1	1	1
50	1	0	1	1	0	0	1	1	1
51	1	0	1	1	1	0	1	1	1
52	1	0		1	0	0	1	1	1
53	3		0	0			0	0
54	2	0				0
56	1	0	0	1	1	0	0	1	1
57	3	0	0		0	0	0	1	0
58	3	0			0	0			0
59	3	0	0	0	0	0	0	0	1
61	1	0	1			0	1	1
62	2	0				0
63	1	0				0
64	3	1	1	1	1	0		1	0
65	3	0	0	0	1	0	0	0	1
67	3	0		0	0	0		0	0
68	1	0	1	1	0	0	1	1	1
69	1	0	1	1	1	0	1	1	1
70	3	0	0	1		0	0
71	3	0	0	1		0	0	1
72	3	0	0	0	0	0	0	0	0
73	3	0	0	0	0	0	0	0	0
74	1	0	1	1		0	1	1
75	1	0	1		1	0	1		1
76	1	0				0
79	1	0	1	1	1	0	1	1	1
80	2	0	1	1	1	0	1	1	1
81	3	0	0	0	0	0	0	0	0
82	3	0		0		0		0
83	3	0			0	0			0
84	3	0	0	0	0	0	0	0	0
86	3	0			0	0			0
87	2	0	1	1	1	0	1	1	1
88	3	0	1		0	0	1		0
89	3	0				0
91	2	0	1	1	0	0	1	1	0
93	3	0	1	0	0	0		0	0
94	3	0	0	0	0	0	0	0	0
95	3	0		0		0		0
96	3	0	0	0	0	0	0	0	0
97	3	0				0
98	3	0	0	0	0	0	0	0	0
99	3	0	1	1		0	1	1
100	3	0				0
101	1	0		1	0	0		1	0
102	3	0	0	0	0	0	0	0	0
103	3	0	0	0		0	0	0
105	1	0	1		1	0	1		1
106	3	0	1	0		0	1	0
107	3	0				0
108	3	1				1
109	3	0		0	0	0		0	0
110	3	0				0
111	1	0	1	1	1	0	1	1	1
112	2	0	1	1	1	0	1	1	1
113	3	0	0	0	0	0	0	0	0
114	1	0	1	1	0	0	1	1	1
115	3	1				0
116	3
117	3	1	0		0	0	0		0
118	1	0	1	1	1	0	1	1	1
119	3	0	0	0	0	0	0	0	0
120	1	0	1		1	0	1		1
121	3	1	0	0	1	0	0	0	0
122	1	0				0
123	2	1	1	1	0	0	1	1	0
124	3	0	0	0	0	0	0	0	0
126	1	0	1	1	1	0	1	1	1
127	3	1	1	1	1	1	1	1	1
128	1	0	1	1	1	0	1	1	1
129	1	0	1	1	1	0	1	1	1
130	3	0		0		0		0
131	3	0	0	0	0	0	0	0	0
132	3	1			1	0	1		0
133	2	0	1	1	1	0	1	1	1
134	3	0				0
135	1	0	1	1		0	1	1
136	2	0	1	1	1	0	1	1	1
137	1	0				0
140	1	0		1	1	0		1	0
141	3	0	0	0	0	0	0	0	0
142	3	0				0
143	1	0			1	0			1
144	1	0	1	1	1	0	1	1	1
145	3	0			0	0			0
146	3	0				0
149	1	1	1	1	1	1	1	1	1
150	2	0		1		0		1
151	1	0	1	1	1	0	1	1	1
152	1	0	1	0	1	0	1	0	1
153	1	0	1	1	1	0	1	1	1
154	1	0	1	1	1	0	1	1	1
155	2	0	1	1	1	0	1	1	1
156	3	0	1			0	1
157	1	0				0
158	2	0	1	1	1	0	1	1	1
160	2	1	1	1	1	0	1	1	1
161	2	0				0	1
162	1	0			1	0			1
163	3	0	0			0	0
164	2	0	1	1	1	0	1	1	1
165	3	0	1	1	0	0	1	1	0
166	3	0	0	0	0	0	0	0	0
167	1	0		1	0	0		1	1
168	3
169	1	0			1	0			1
170	2	0		1	0	0		1	0
171	1	0	1	1	0	0	1	1	1
172	3	0	0	0	0	0	0	0	0
173	1	0	1	1	1	0	1	1	1
174	1	0		1		0		1
175	1	1	1	1		0	1	1
177	2	0	1	1	1	0	1	1	1
178	3	0				0
179	1	0	1	1	1	0	1	1	1
180	1	0	0	1	1	0	0	1	1
181	1	0	1	1	1	0	1	1	1
182	2	0	1	0	1	0	1	0	1
183	1	0				0
184	1	0		1	1	0		1	1
185	3	1	0	1	1	0	0	1	0
186	3	0			0	0			0
187	1	0				0
188	3
189	3	0	0	0		0	0	0
190	3	0		0	0	0		0	0
191	2	0	1	1	1	0	1	1	0
192	1		1	1	1		1	1	1
193	1	0	1	1	1	0	1	1	1
194	3	0		0	0	0		0	0
195	3	0	0			0	0
196	2	0			1	0			1
197	3	0		1	1	0		1	1
198	1	0	1	1	1	0	1	1	1
199	1	0				0
202	3	0				0
203	3	0	0		0	0	0		0
205	3	0				0
206	2	0	1	1	0	0	1	1	0
207	2	1	1	1	1	0	1	1	1
208	1	0	0		0	0	0		0
209	2	0	1	1	1	0	1	1	1
210	1	0	1	1	0	0	1	1	1
211	3	0	0	0	0	0	0	0	0
212	1	0			1	0			1
213	2	0	1	1		0	1	1
214	2	0	0			0	0
215	2	0				0
216	2	0				0
217	3
218	1	0		0	1	0		0	1
219	1	0	0	1	1	0	0	1	1
220	2	1		1		0		1
221	1	0	0		1	0	0		1
222	1	0			1	0			1
225	1	0	1			0	1
226	2	0	0			0	0
227	2	0			1	0			1
228	3	0	0		0	0	0		0
229	2			1	1			1	1
230	3	0	0	0	0	0	0	0	0
231	3	1	1	1	1	0	1	1	0
232	1	0	1	1	1	0	1	1	1
233	1	0		1	1	0		1	1
234	3	0			0	0			0
237	3	0				0
238	3	0	0		0	0	0		0
239	2	1	1	1	1	0	1	1	0
240	3	0		0	0	0		0	0
241	1	0		1		0		1
242	3	0				0
243	1	1	1	1	1	0	1	1	1
244	1	0				0
245	2	1	1	1	0	0	1	1	0
247	2	0	1	1	1	0	1	1	1
248	1	0	1	1	1	0	1	1	1
249	1	0	1	1		0	1	1
250	1	0	1	0	1	0	1	0	1
251	2	0			1	0			1
252	1	0	1	1	1	0	1	1	1
253	1	0	1		0	0	1		1
254	2	0	1	1	0	0	1	1	1
255	1	0	0			0	0
256	3	1				0
258	1	0	1	1		0	1	1
259	2	1	1	1	1	0	1	1	1
260	3	0				0
261	1	0	0	1	0	0	0	1	1
263	1	0				0
264	1	0	1			0	1
265	1	0		1	1	0		1	1
266	2	0	1	1	1	0	1	1	1
268	3	1	0	1	1	0	0	1	0
269	3	0	0	0	1	0	0	0	1
270	3	0	0	0	0	0	0	0	0
271	1	0				0
272	1	0	1	1	1	0	1	1	1
273	2	0	1	1	0	0	1	1	1
274	3	0				0
275	3
276	1	0	1	0	1	0	1	0	1
277	3	0	0	0	0	0	0	0	0
278	3	0	0			0	0
279	1	0	1		1	0	1		1
281	1	1				0
282	2	0	1	1	1	0	1	1	1
283	3	1				0
284	3	0				0
285	3	0				0
286	3		0		0		0		0
287	1	0	1	1	1	0	1	1	1
289	3	0	0	0	0	0	0	0	0
290	3	0	0	0	1	0	0	0	0
291	1	0	1			0	1
292	1	0			1	0	1		1
293	1	0	1			0	1
295	1	0	1	1		0	1	1
296	1	0	1	1	1	0	1	1	1
297	3	0	0	0	0	0	0	0	0
298	1	0	1	1	1	0	1	1	1
299	1	0				0
300	1	0		1		0		1
301	3	0		1		0
302	1	0	1	1	1	0	1	1	1
303	1	0			1	0			1
305	3
306	2	0	1		0	1	1		0
307	1	0	1	1	1	0	1	1	1
308	1	0	1	1	1	0	1	1	1
309	1
310	1	0		1		0		1
311	1	1	1			0	1
312	1	0				0
313	1	0	1	1	0	0	1	1	1
314	3	0	0	0	0	0	0	0	0
315	3	0				0
316	3	0	0	0		0	0	0
317	1	0		1	0	0		1	1
318	3	0				0
319	3	0	0	0	0	0	0	0	0
320	3	1		0	1	1		0	1
321	3	0	0	0	1	0	0	0	0
322	1	0	1	0	0	0	1	0	0
323	1	0	0	0	0	0	0	0	0
324	1	0	1	1	1	0	1	1	1
326	1	0				0
327	1	0		1	0	0		1	0
328	2	0	1	1		0	1	1
329	3	0		0		0		0
330	3	0				0
331	1	0	1	1	0	0	1	1	0
332	1	0	1	1	1	0	1	1	1
333	1	0		1	1	0		1	1
334	2	0				0
335	3	0				0
336	2	0	1	1	0	0	1	1	1
337	2	0	1	1	1	0	1	1	1
338	2	0		1	1	0		1	1
341	3	0	0		1	0	0		0
342	3	1	0			0	0
343	3	0	0	0		0	0	0
344	1		1	0			1	0
345	1
346	2	1	1	1	0	0	1	1	0
347	2	0				0
349	3	1	1		1	0			0
350	1	0	1	1	1	0	1	1	1
351	1	0				0
352	3		0	0	0		0	0	0
353	1	0			0	0	1	1	0
354	3	0	0	0		0	0	0
355	1	0	1	1	1	0	1	1	1
356	3	0	0	1	0	0	0	1	0
357	3	0				0
359	3	0	0	0	0	0	0	0	0
360	3
361	2	0	1	1	1	0	1	1	1
362	3	0	0	0	0	0	0	0	0
363	2	0	1	1	1	0	1	1	1
364	1	0				0
365	1	1	1	1	1	0	1		1
367	1	0		1		0		1
368	1	0	1	1	1	0	1	1	1
369	3	0	0	0		0	0	0
370	3	0	0	0	0	0	0	0	0
371	3	0	0	0	0	0	0	0	0
372	3	0	1	1	0	0	1	1	0
373	3		0	0			0	0
374	3	0	0	0	0	0	0	0	0
375	1		1	1	1		1	1	1
376	3	0	0	0	0	0	0	0	0
379	2	0		1	0	0		1	1
380	3		0	0	1		0	0	0
382	1	0	1	1		0	1	1
383	2	0	1	1	0	0	1	1	0
384	3	0	0	0	0	0	0	0	0
385	3	0	0	0	0	0	0	0	0
387	1	1	1	1	1	0	1	1	0
390	1		1	1	1		1	1	1
391	3	0	0	0	0	0	0	0	0
392	2	0	1	1	1	0	1	1	1
393	1	0		1	1	0		1	1
394	1		1	1	0		1	1	1
395	2	0				0
396	1	0	1	1		0	1	1
397	3	0	0	0		0	0	0
398	1	0	1	1		0	1	1
399	2	0	1	1	1	0	1	1	1
400	2	0	1	1	1	0	1	1	1
401	1	0	1	1	1	0	1	1	1
402	1	0	1	1	1	0	1	1	1
404	2	0	1	1		0	1	1
405	1
406	2	0	1	1	1	0	1	1	1
407	3	0	0	0	0	0	0	0	0
409	2	0	0	0		0	0	0
410	3	0	0	0	0	0	0	0	0
411	2	1	1	1	1	0	1	1	1
412	3		0	0			0	0
413	2	0	1	1	0	0	1	1	0
414	2	0				0
415	3	0	0	1	0	0	0	1	0
416	1	0	1	1	0	0	1	1	1
417	2	0	1	1		0	1	1
419	1	0	1	1		0	1	1
420	1	0	1	1	1	0	1	1	1
421	3	1	1	0		1	1	0
422	3	0	0	0	0	0	0	0	0
423	1	0				0
425	1	0	1	1	1	0	1	1	1
426	1	0	1	1	1	0	1	1	1
427	3	0	0	0		0	0	0
428	3	0	0		1	1	0		0
430	1	0	1	1	1	0	1	1	1
431	1	0	0	0	1	0	0	0	1
432	2	0	0	0		0	0	0
433	2	0		1	0	0		1	0
434	1	0			0	0			0
435	2
437	3	0	0	1	0	0	0	1	0
438	2	0		1	0	0		1	1
439	2		1	1	1		1	1	1
440	1		1	1			1	1
441	1	0	1	1	1	0	1	1	1
442	3		0	0			0	0
443	1	0	1	1	1	0	1	1	1
444	3	0	0	0	0	0	0	0	0
445	1	0	1	1	1	0	1	1	1
446	1	0	1	1	1	0	1	1	1
447	3	0				0
448	3	0	0	0	0	0	0	0	0
449	1	0	1	1	1	0	1	1	1
452	1	0			0	0			0
453	1	0	1	1	1	0	1	1	1
454	2	0				0
455	2	0		1	1	0	1	1	1
457	1				1				1
458	3	0	0	0	0	0	0	0	0
459	3	1	0	0	1	1	0	0	1
460	1		1	1	1		1	1	1
461	3	0	0		0	0	0		0
462	1	0				0	1	1
463	1	0	1	1	1	0	1	1	1
465	1	0	1	1	1	1	1	1	1
466	3
467	3	0	0	0	0	0	0	0	0
468	3	0	1			0	1
469	1	0	1	1	0	0	1	1	1
470	1		0	1	1		0	1	1
471	2	0	1	1	1	0	1	1	1
473	3
474	3
475	1	1	1	1	1	1	1	1	1
476	1	0	1			0	1
478	1		1	1	1		1	1	1
479	3	1	1	1	1	1		1	0
480	3	0			0	0			0
481	1		1	1			1	1
482	3	0	0	0		0	0	0
483	1		1				1
484	3	0		1	0	1		1	0
485	3	0	0	0	0	0	0	0	0
486	1			1	1			1	1
487	2	0	1	1	1	0	1	1	1
488	3	0	0	0	0	0	0	0	0
489	3	0	1	0	0	0		0	0
490	2	0		1	1	0	1	1	1
491	3	1	0	1	0	0	0	1	0
492	3	0	0	1		0	0	1
493	2	0	1	1	1	0	1	1	1
494	1	0				0
495	3
496	3		0				0
497	1	0	1	1	1	0	1	1	1
498	2	0		0	1	0		0	1
499	3	1	1	0		0		0
501	3	0	0	1	1	0	0		1
502	3	0		0		0		0
503	3	0			0	0			0
504	1		1	1	1		1	1	1
505	2	1	1	1	1	0	1	1	1
507	3	0			0	0			0
509	3	0	0		1	0	0		0
510	1	0	1	1		0	1	1
511	1	0		0		0		0
512	1	0	1	0		0	1	0
513	1	0	1	1	1	0	1	1	1
514	1	0	1	1	1	0	1	1	1
515	1	0	1	1	1	0	1	1	1
516	3	0	1	0	0	0	1	0	0
517	1	0	1	1	0	0	1	1	1
518	3	0		0		0		0
519	1
520	2	0	1			0	1
522	2	0	1	1	1	0	1	1	1
523	2	0	0	0	0	0	0	0	1
524	3	0	0	1	0	0	0	1	0
525	3	0				0
526	1	0	1	1	1	0	1	1	1
527	2	0	1	1	0	0	1	1	0
528	1	0	1	1		0	1	1
529	3	0	0	0		0	0	0
530	2	0	1	1	1	0	1	1	1
531	1	0	1	1	1	0	1	1	1
535	1		1	1	1		1	1	1
537	2	0	1	1	1	0	1	1	1
538	1	0	1	1	1	0	1	1	1
539	3	0				0
540	1	0				0
542	3	0			0	0			0
544	3	0	0	0	0	0	0	0	0
545	1	0	1	1	1	0	1	1	1
547	2	0	1	1	0	0	1	1	1
548	3	0	0	0	0	0	0	0	0
549	3	0				0
550	1
551	1	0	1	1	1	0	1	1	1
552	1	0	1	1		0	1	1
553	3	0	0	0	0	0	0	0	0
554	1		1		1		1		1
555	1		1	1			1	1
556	1		1	1			1	1
557	3	0	1	1	0	0	1	1	0
558	1	0	1	1	1	0	1	1	1
559	3
561	3	0	0	0	0	0	0	0	0
562	3	0		0	0	0		0	0
563	1
564	3	0	0	0		0	0	0
565	1	0	1	1	0	0	1	1	1
566	3	0	0	0		0	0	0
567	3	0		0	0	0		0	0
568	3		0	0			0	0
570	1	0		1		0		1
571	3	0	1	1	0	0	1	1	0
573	3	0	0	0	0	0	0	0	0
574	3		0	0	0		0	0	0
575	1	0	1	1	1	0	1	1	1
576	1	0	1	1	1	0	1	1	1
578	1	0	1	1	1	0	1	1	1
579	1	0	1	1	1	0	1	1	1
580	1	1	1	1	1	0	1	1	1
581	1	0	1	1	1	0	1	1	1
582	1	0	1		1	1	1		1
584	2	0		1	0	0		1	0
585	1		0		0		0		0
586	2	0	1		1	0	1		1
587	1	0	1	1	1	0	1	1	1
588	2	0				0
589	3	0	0			0	0
590	2
591	3		0				0
594	3	0	0	1	0	0	0	1	0
595	3	1	0	1	1	0	0		0
597	3	0	0	0	0	0	0	0	0
599	2	0	0	1	1	1	0	1	1
600	3	0	1	1	1	0	1	1	0
601	3	0	0		0	0	0		0
602	1	0	1	1	1	0	1	1	1
603	3	0		0	0	0		0	0
604	3	0		1	0	0		1	0
605	3	0	0			0	0
606	3	0	0	0	0	0	0	0	0
607	1	0	1	1	1	0	1	1	1
608	3		0	0			0	0
609	3	0	0	0	0	0	0	0	0
611	1				0				1
612	3	0	1	0	0	0		0	0
614	3	0		0	0	0		0	0
615	3	0	0	0		0	0	0
616	1	1	1	0	1	0	1	0	1
617	3	1				1
618	3	0	0		0	0	0		0
621	2	0	1	1	1	0	1	1	1
623	2	0	1	1	1	0	1	1	0
624	2	0	1	1	1	0	1		0
625	1	0	1	1	1	0	1	1	1
626	3	0	1		0	0			0
627	3	0	0	0		0	0	0
629	1	0		1		0		1
630	1	0	1	1		0	1	1
631	2		1				1
632	2	0	1	1	1	0	1	1	1
633	1	0	1	1		0	1	1
634	1	0			1	0			1
635	3	0		0	1	0		0	0
636	2	0	1	1	0	0	1	1	1
637	1	0			1	0			1
638	3	0	0	0	0	0	0	0	0
640	3	0	0	0	0	0	0	0	0
641	1	0	1		1	0	1	1	1
642	3	0	0		0	0	0		0
643	1	0	1	1	1	0	1	1	1
644	2	0	1	1	1	0	1	1	1
645	3	0				0
646	1		1	1	1		1	1	1
647	3	1	1	0		1		0
648	2	0	1	1	0	0	1	1	0
649	3	0	0	0	0	0	0	0	0
650	2	0	1	1		0	1	1
651	1		1	1	1		1	1	1
652	1			1				1
653	1		1	1			1	1
654	1	0	1	1	1	0	1	1	1
655	3	0				0
656	2	0		1		0	1	1
657	1			1	1			1	1
658	3
659	2	0	1	1	1	0	1	1	1
660	3	1	0			0	0
662	3	0		0	0	0		0	0
663	3	0	0	0	0	0	0	0	0
664	3
665	3	0	0	0	0	0	0	0	0
666	3	0	0		0	0	0		0
667	2	0	1	1	1	0	1	1	1
668	3
670	3		0				0
671	1	0	1	1	1	0	1	1	1
672	3				0				0
673	1	0				0
674	3	0	0	0	0	0	0	0	0
675	1	0	1	1	1	0	1	1	1
677	1	0	1			0	1
678	3	1	0	0			0	0
679	3	0	1	0	0	0		0	0
680	3			0				0
681	1	0	1	1	1	0	1	1	1
682	1	0	1		1	0	1		1
683	2	0		1	0	0		1	0
684	1		1	1			1	1
685	3			0	0			0	0
686	1	0	1			0	1
687	3	0	1	1		0
688	1	0	1			0	1
689	2	0	1	1	1	0	1	1	1
690	1	0	1	1	1	0	1	1	1
691	1	0	1	1	1	0	1	1	1
692	1	0	1	1	1	0	1	1	1
693	3	1	1	1	1	0			0
694	2	0	1	1	1	0	1	1	1
695	3	0	0	0	0	0	0	0	0
696	1	0	1	1		0	1	1
697	1	0				0
698	1	0	1	1	1	0	1	1	1
699	3	0			0	0			0
700	1	0	1	1		0	1	1
701	1	0	1	1	1	0	1	1	1
702	2	0				0
704	1
706	2	0				0
707	2	0	0	1	1	0	0	1	1
708	1		1		1		1		1
710	2	0	1	1	1	0	1	1	1
712	3	0		0		0		0
713	1		1	1			1	1
714	1	0	1	1	1	0	1	1	1
716	2	0	0	1	1	0	0	1	1
717	3	0	0	1		0	0
719	2	1	1	1	1	0	1	1	1
720	3	0	0	0	0	0	0	0	0
721	3	0	0	0	0	0	0	0	0
722	3	0	0	0	0	0	0	0	0
724	1	0		1	1	0		1	1
725	2	1	1	1	1	0	1	1	0
728	3	1				0
729	3
730	3	0	0	0	0	0	0	0	0
731	3	0	0		0	0	0		0
732	2	1	1	1		0	1	1
733	2	0	1	1	1	0	1	1	1
734	3	0				0
735	3	0	0	0	0	0	0	0	0
736	3	0	0		0	0	0		0
737	3		0	0	0		0	0	0
739	3	0		0	0	0		0	0
740	3	0	0	0	0	0	0	0	0
741	3	0				0
742	1	0	1	1	1	0	1	1	1
743	1
744	2	0	1	0	1	0	1	0	1
747	3		0	0	0		0	0	0
748	1	0	1	1	0	0	1	1	1
749	1	0	1	1		0	1	1
750	1	0			0	0			0
751	3		0		0		0		0
753	3	0	0		0	0	0		0
754	3	0	0	0		0	0	0
755	3	0	0	0	0	0	0	0	0
756	3
759	3	0		1	0	0			0
760	1	0	1	1	1	0	1	1	1
761	1	0	1	1	0	0	1	1	1
762	1	0	1	1	1	0	1	1	1
763	2	0	1	1	1	0	1	1	1
764	2	0	1	1	1	0	1	1	1
765	3	0	0	0	0	0	0	0	0
766	1			0				0
767	2	0	1	1	0	0	1	1	1
768	3
770	3	1	0	0		0	0	0
771	1	0	1			0	1
772	1	0	1	1	1	0	1	1	1
773	1	0	1	1	1	0	1	1	1
774	2	0	1	1	0	0	1	1	0
775	3	0	1	1	1	0	1	1	1
776	1	0		1		0	1	1
777	3	0	0	0	0	0	0	0	0
778	2	0	1	1	1	0	1	1	1
779	1	0			0	0			0
780	3	0	0	0	0	0	0	0	0
781	2	1	1	1	1	0	1	1	1
782	1	0	1	1	1	0	1	1	1
783	2	0		1	0	0		1	0
784	2		1		0				0
785	2	0	1	1	1	0	1	1	1
786	3	0	0	1	1	0	0	1	1
788	2	0	1	1	1	0	1	1	1
789	2	0	1	0	0	0	1	0	0
790	1		1	1	1		1	1	1
791	3	1	1			0	1
792	3	0	0	0	0	0	0	0	0
793	3		0		0		0		0
794	3
796	2	1	1	1	1	0	1	1	1
797	3		1	1	0		1	1	0
798	3	0	1	0	0	0	1	0	0
799	3	0		1	0	0		1	0
800	3	0	0	1	0	0	0	1	0
801	3	0		0	0	0		0	0
803	3	1		0	0	0		0	0
804	1	0	1	1	1	0	1	1	1
805	1	0	0			0	0
806	3	0	0	0	0	0	0	0	0
807	2	0	1	1	1	0	1	1	1
808	1	0	1	1	1	0	1	1	1
809	3	0			0	0			0
810	3	0	0	1	0	0	0	1	0
811	3	0				0
812	1				0				0
813	2	0	1	1	1	0	1	1	1
814	1	0	1	1		0	1	1
815	3
817	3		0	0			0	0
818	3			0				0
819	3	1		1	1	0			0
820	1	0	1			0	1
821	1	1	0	0	0	0	0	0	0
822	1	0			0	0			1
823	3	0	0	0	0	0	0	0	0
824	3	0	0	0	0	0	0	0	0
825	3	0	0	0	0	0	0	0	0
826	3		0	0			0	0
827	1	0	1	1	1	0	1	1	1
828	1	1	1	1		0	1	1
829	1	0	1	1	1	0	1	1	1
830	1	0			0	0			1
831	3
832	3	0				0
833	1	0	1	1	1	0	1	1	1
834	3
835	1
836	1	1	1	1	1	0	1	1	1
837	1	0	1	0		0	1	0
838	3		0				0
839	2	1	1	1	1	1	1	1	1
840	3	0	0	0	0	0	0	0	0
841	1	0	1	0		0	1	0
843	1	0	1	1	0	0	1	1	0
844	1	0	1	1	0	0	1	1	1
845	3	0		0	0	0		0	0
846	2	1		1	1	0		1	1
847	1	0	1	1		0	1	1
848	3	0	0	0	0	0	0	0	0
849	1	0	1	1		0	1	1
850	1	0	1	1		0	1	1
851	3	0				0
852	2	0	1	1	1	0	1	1	1
853	3	0	0	0	0	0	0	0	0
854	1	0	1	1	1	0	1	1	1
855	1	0	1	1	1	0	1	1	1
857	1	0	1	1	1	0	1	1	1
858	2	0	1	1	1	0	1	1	1
859	3	0			0	0			0
860	3	0	0			0	0
861	1	0		1	1	0		1	1
862	3	0	0	0	0	0	0	0	0
863	2	0	1	1	0	0	1	1	1
864	3		1				1
865	1	0	0	0	1	0	0	0	1
866	2	0	1	1	1	0	1	1	1
868	3	0				0
869	3	0			1	0			1
870	3	0		0		0		0
872	3	0	0	1	0	0	0	1	0
873	3	0	0			1	0
874	3	0	1			0	1
875	3
876	3	0	0	0	0	0	0	0	0
877	2	0	1	1	0	0	1	1	1
878	1	0	1	1	1	0	1	1	1
879	3	0				0
880	1		1	1	1		1	1	1
881	2	1	1	1	1	1	1	1	1
883	1	0	1	1	1	0	1	1	1
884	3	0		1		0		1
885	3	0	0	0		0	0	0
886	3	0	0	0	0	0	0	0	0
887	1	0	1	1	0	0	1	1	1
888	1	0		1	1	0		1	1
889	3	0	0	0	0	0	0	0	0
890	3	0	0	0	0	0	0	0	0
891	2	0	1	1	0	0	1	1	1
892	1	0	1	1	1	0	1	1	1
893	1	0	1	1	1	0	1	1	1
894	3	0			0	0			0
895	2	0	1	1	0	0	1	1	0
896	3	1				0
897	1	0	1	1	1	0	1	1	1
898	3	0	0	1		0	0	1
900	3
901	2	0	1	1	0	0	1	1	1
902	1		1	1	1		1	1	1
903	2	0	1	1	1	0	1	1	1
904	3	0				0
905	1	1	1	1	1	0	1	1	1
906	3	0	0	0	0	0	0	0	0
907	1	0			1	0			1
908	3
909	3	0				0
910	1	0	1	1	1	0	1	1	1
911	3	0	0	0	0	0	0	0	0
912	2	0	1	1		0	1	1
913	3	0		0		0		0
914	1	0	1	1	1	0	1	1	1
915	1	0	1	1	1	0	1	1	1
916	1	0	1	1		0	1	1
917	3
918	1	0	1	1	1	0	1	1	1
919	2	0	1	1	0	0	1	1	0
920	1	1	1	1	0	1	1	1	1
921	1	0	0	0	1	0	0	0	1
922	2	0	0			0	0
923	1	0	1	1	0	0	1	1	0
924	3		1	1	0		1	1	0
925	3	1			0	0			0
926	1	0	1	1	1	0	1	1	1
927	3	0	0	0	0	0	0	0	0
929	3	0	0	0		0	0	0
930	1		1	1			1	1
931	1		1	1	1		1	1	1
932	3		0	0	0		0	0	0
933	1	0	0	0	1	0	0	0	1
934	2	0	0	1	0	0	0	1	0
935	1	0	1		1	1	1		1
936	2	0	1	1		0	1	1
937	3	0	0	0	0	0	0	0	0
938	2	1	1	1	1	1	1	1	1
939	1	0		1	1	0		1	1
940	2	0	1	1	1	0	1	1	1
942	3	0	0	0	0	0	0	0	0
943	1	0	1	1	1	0	1	1	1
945	2	0	1	1	0	0	1	1	1
946	2	0	1	1	1	0	1	1	1
948	1	0				0
949	3	0	0		0	0	0		0
950	3	0				0
951	1	0	1	1	0	0	1	1	1
952	1	0	1	1	1	0	1	1	1
953	1	0		1	1	0	1	1	1
954	2	1	1	1			1	1
955	2	0	1	1	1	0	1	1	1
957	3	0	1			0	1
958	3	1	1	1		0
959	1	0	1		1	0			1
960	2	0	1			0	1
961	1	1	1	1	0	0	1	1	1
962	1	0	1	1		0	1	1
963	3
964	1	1	1	1	0	0	1	1	1
965	2	0		1	1	0		1	1
966	3	0	0			0	0
967	1	0	1	1	1	0	1	1	1
968	3		0	0	0		0	0	0
969	1	0	1	1	1	0	1	1	1
971	3	1	1		1	0			0
975	2	0	1	1	0	0	1	1	1
976	1	0				0
977	1	0	1	1	1	0	1	1	1
978	1	0	1			0	1
979	3	0		1	0	0		1	0
980	1		1	1	1		1	1	1
983	1	0	1	1	1	0	1	1	1
984	2	0	1	0	0	0	1	0	1
985	2	0	1	1	1	0	1	1	1
986	2	0	1	1	1	0	1	1	1
988	1	0				0
991	1	0	0	1		0	0	1
994	2	0	1	1		0	1	1
995	1	0		1	1	0		1	1
996	1	0	0	0	0	0	0	0	0
997	1
998	3	0				0
999	2	0	1	1	0	0	1	1	0
1000	1	0	1	1	1	0	1	1	1
1001	1	0	0	1	1	0	0	1	1
1002	2	0	1	1	0	0	1	1	1
1004	3	0				0
1005	2	0				0
1006	1
1007	1	0	1	1	1	0	1	1	1
1009	1	0	1	1	1	0	1	1	1
1011	1	0	1	1	1	0	1	1	1
1012	2	0	1	1	1	0	1	1	1
1013	1	0	1		1	0	1		1
1014	3	0				0
1015	1	0	0		1	0	0		1
1018	3	0	1	1		0	1	1
1019	1		1	1	1		1	1	1
1020	2	0	1	1	1	0	1	1	1
1021	1	0			1	0			1
1022	1	0	1	1		0	1	1
1024	3	0	0	0	0	0	0	0	0
1025	1	0	1	1	1	0		1	1
1026	2	0	1	1	1	0	1	1	1
1027	1	0				0
1029	2	0	1			0	1
1030	2
1031	1	1	1	1	1	0	1	1	1
1032	1	0	1	1	1	0	1	1	1
1033	2	0	1	1		0	1	1
1034	1
1035	2	0	1	1	1	0		1	1
1036	2	0	1	1	1	0	1	1	1
1037	2	0	1	1	1	0	1	1	1
1038	2	1	1	1	1	0	1	1	1
1039	1	0	1	1		0	1	1
1040	3	1	0	0	0	0	0	0	0
1041	3	0				0
1042	2		0	1	0		0	1	0
1043	2	1	1	1	1	0	1	1	1
1045	2	0	1	1	0	0	1	1	0
1046	2	0	1	1		0	1	1
1047	3	0	0	0	0	0	0	0	0
1048	2	0	1	1	1	0	1	1	1
1049	3	0	1	0	0	0	1	0	0
1050	3	0	1			0	1
1052	2	0	1			0	1
1054	2	0	1	1	1	0	1	1	1
1056	1	0	1	1	0	0	1	1	1
1057	2	0	1	1	1	0	1	1	1
1059	1	0	1	1	0	0	1	1	1
1060	2	0	1	1	0	0	1	1	1
1061	1		0				0
1062	1	0	1	1		0	1	1
1063	1	0	1	1	1	0	1	1	1
1064	1	0	1	1	0	0	1	1	0
1065	1		1	1	1		1	1	1
1066	3	0	0	0	0	0	0	0	0
1067	3	0				0
1070	1		0	0			0	0
1071	1	0				0
1072	1	0	1	1	1	0	1	1	1
1074	1		1	1			1	1
1075	1	0	1	1	1	0	1	1	1
1076	1		1	1			1	1
1080	1	0	1	1	1	0	1	1	1
1081	2	0	1	1		0	1	1
1082	1	0	1	1	1	0	1	1	1
1083	1			1				1
1084	1	1		1	1	0		1	1
1086	1	0	1	1	1	0	1	1	1
1087	2	0	1	1	0	0	1	1	0
1088	1	0	1	1	0	0	1	1	1
1089	2	0	1	1	1	0	1	1	1
1090	2	0	1	1	1	0	1	1	1
1092	1		1	1	0		1	1	0
1093	1	0	1	1	0	0	1	1	0
1094	1	0	1	1	1	0	1	1	1
1095	2	0	1	1	1	0	1	1	1
1096	2		1	1			1	1
1097	2	0	1	1		0	1	1
1098	3	0				0
1099	1	0	0	0	1	0	0	0	1
1100	1	0	1			0	1
1102	1	0	1	0	0	0	1	0	0
1103	2	1	1	1	1	0	1	1	1
1104	2	0	1	1	1	0	1	1	1
1105	3	0	1	0	0	0	1	0	0
1107	1	0	1	1	1	0	1	1	1
1108	1	0	1	1	1	0	1	1	1
1109	2	0	1	1	1	0	1	1	1
1110	2	0	1	1	0	0	1		0
1111	1		1	1	1		1	1	1
1112	2	0	1	1	0	0	1	1	0
1113	1	0	1	1	1	0	1	1	1
1114	2	0		0		0		0
1115	2	0	1	1	1	0	1	1	1
1116	2	0	1	1	1	0	1	1	1
1117	1	0	1	1	1	0	1	1	1
1120	1		1		0		1		0
1121	2	0	1	1	1	0	1	1	1
1122	2	0	1	1	1	0	1	1	1
1123	2	0	1	1	1	0	1	1	1
1124	1	0	1		1	0	1		1
1126	3		0	0	0		0	0	0
1127	1	0	1		1	0	1		1
